# Supplementary material for: Epidemiology of Sports Related Concussion in Brazilian Jiu-Jitsu: A Cross-Sectional Study
Source: Sports (Basel). 2019 Feb 25;7(2):53. doi: 10.3390/sports7020053 (PMC6410117; doi:10.3390/sports7020053)
Supplement: Supplementary file 1 [file sports-07-00053-s001.zip]

Archive with 5 entries (4 files):
- Complete data.xlsx
- __MACOSX/
- __MACOSX/._Complete data.xlsx
- Survey.docx
- __MACOSX/._Survey.docx
