# Supplementary material for: Epidemiology of Sports Related Concussion in Brazilian Jiu-Jitsu: A Cross-Sectional Study
Source: Sports (Basel). 2019 Feb 25;7(2):53. doi: 10.3390/sports7020053 (PMC6410117; doi:10.3390/sports7020053)
Supplement: Supplementary file 1 [file sports-07-00053-s001.zip › Complete data.xlsx]

## Sheet: Brazilian Jiu-Jitsu Concussion 
Response ID	Date Created	Date Modified	IP Address	Duration (sec)	Response Status	Email	First Name	Last Name	Collector ID	Collector Type	Custom Value	Age	Gender	Other - What Gender?	Did You have any Concussions before Starting Brazilian Jiu-Jitsu (BJJ)?	How many times before starting BJJ were you "knocked out" or unconscious from a concussion?	How many concussions before starting BJJ?	How long have you been training BJJ (Months/Years)	Length of time training BJJ converted to months	Age Started BJJ	On Average, How Many days per week have you trained BJJ? (1-7) | 1	On Average, How Many days per week have you trained BJJ? (1-7) | 2	On Average, How Many days per week have you trained BJJ? (1-7) | 3	On Average, How Many days per week have you trained BJJ? (1-7) | 4	On Average, How Many days per week have you trained BJJ? (1-7) | 5	On Average, How Many days per week have you trained BJJ? (1-7) | 6	On Average, How Many days per week have you trained BJJ? (1-7) | 7	Days per week of training	How Many BJJ Competitions Have you Participated in?	Did you have any concussions doing BJJ? (check “yes” if you think you might have had a concussion, even if you did not tell anyone)	Which symptoms did you have? (check all that apply) | headache	Which symptoms did you have? (check all that apply) | dizziness	Which symptoms did you have? (check all that apply) | loss of balance	Which symptoms did you have? (check all that apply) | blurred vision	Which symptoms did you have? (check all that apply) | seeing stars	Which symptoms did you have? (check all that apply) | feeling in a fog or slowed down	Which symptoms did you have? (check all that apply) | memory problems	Which symptoms did you have? (check all that apply) | poor concentration	Which symptoms did you have? (check all that apply) | nausea	Which symptoms did you have? (check all that apply) | throwing up	Which symptoms did you have? (check all that apply) | lost consciousness	What was your age at the time of your first concussion in BJJ?	What was your BJJ Belt Ranking at the time of your first concussion?	After the injury, How much time did you take before resuming BJJ training?	Time off after concussion converted to days	Did you see a medical provider about your concussion?	How long were you asymptomatic (no headaches, dizziness, memory,or concentration problems) before resuming BJJ?	Did you have another concussion after resuming BJJ?
6661020502	2018-01-29 20:09:29	2018-01-29 20:11:02	73.25.224.212	92	completed	Not Answered	Not Answered	Not Answered	168195850	weblink	Not Answered	13	Female	Not Answered	No	Not Answered	Not Answered	6	72	7	FALSE	FALSE	FALSE	FALSE	FALSE	TRUE	FALSE	6	Too many. (Since 2012)	No	Not Answered	Not Answered	Not Answered	Not Answered	Not Answered	Not Answered	Not Answered	Not Answered	Not Answered	Not Answered	Not Answered	Not Answered	Not Answered	Not Answered		Not Answered	Not Answered	Not Answered
6732773814	2018-03-03 14:49:41	2018-03-03 14:50:24	207.53.201.80	43	completed	Not Answered	Not Answered	Not Answered	168195850	weblink	Not Answered	15	Male	Not Answered	No	Not Answered	Not Answered	3/0	3	14.75	FALSE	TRUE	FALSE	FALSE	FALSE	FALSE	FALSE	2	0	No	Not Answered	Not Answered	Not Answered	Not Answered	Not Answered	Not Answered	Not Answered	Not Answered	Not Answered	Not Answered	Not Answered	Not Answered	Not Answered	Not Answered		Not Answered	Not Answered	Not Answered
6595176168	2017-12-20 04:09:47	2017-12-20 04:10:18	90.185.222.170	30	completed	Not Answered	Not Answered	Not Answered	166476324	weblink	Not Answered	15	Male	Not Answered	No	Not Answered	Not Answered	69 months	69	9.25	Not Answered	Not Answered	Not Answered	Not Answered	Not Answered	Not Answered	Not Answered		Not Answered	No	Not Answered	Not Answered	Not Answered	Not Answered	Not Answered	Not Answered	Not Answered	Not Answered	Not Answered	Not Answered	Not Answered	Not Answered	Not Answered	Not Answered		Not Answered	Not Answered	Not Answered
6732999874	2018-03-03 20:56:09	2018-03-03 20:57:12	99.198.162.157	63	completed	Not Answered	Not Answered	Not Answered	168195850	weblink	Not Answered	16	Male	Not Answered	No	Not Answered	Not Answered	6 Months	6	15.5	FALSE	TRUE	TRUE	FALSE	FALSE	FALSE	FALSE	2.5	0	No	Not Answered	Not Answered	Not Answered	Not Answered	Not Answered	Not Answered	Not Answered	Not Answered	Not Answered	Not Answered	Not Answered	Not Answered	Not Answered	Not Answered		Not Answered	Not Answered	Not Answered
6732748710	2018-03-03 14:16:20	2018-03-03 14:17:03	99.20.251.110	43	completed	Not Answered	Not Answered	Not Answered	168195850	weblink	Not Answered	16	Male	Not Answered	No	Not Answered	Not Answered	9 months	9	15.25	FALSE	TRUE	FALSE	FALSE	FALSE	FALSE	FALSE	2	1	No	Not Answered	Not Answered	Not Answered	Not Answered	Not Answered	Not Answered	Not Answered	Not Answered	Not Answered	Not Answered	Not Answered	Not Answered	Not Answered	Not Answered		Not Answered	Not Answered	Not Answered
6600390694	2017-12-23 09:37:44	2017-12-23 09:41:30	201.175.158.153	225	completed	Not Answered	Not Answered	Not Answered	166399646	weblink	Not Answered	16	Male	Not Answered	No	Not Answered	Not Answered	1 year	12	15	Not Answered	Not Answered	Not Answered	Not Answered	Not Answered	Not Answered	Not Answered		Not Answered	Yes	TRUE	FALSE	TRUE	FALSE	TRUE	FALSE	FALSE	TRUE	FALSE	FALSE	FALSE	15	White	1 week	7	No	0 Days	No
6672724460	2018-02-04 10:44:17	2018-02-04 10:45:30	108.67.15.172	73	completed	Not Answered	Not Answered	Not Answered	168195850	weblink	Not Answered	16	Male	Not Answered	No	Not Answered	Not Answered	5 years	60	11	FALSE	FALSE	FALSE	TRUE	FALSE	FALSE	FALSE	4	0	No	Not Answered	Not Answered	Not Answered	Not Answered	Not Answered	Not Answered	Not Answered	Not Answered	Not Answered	Not Answered	Not Answered	Not Answered	Not Answered	Not Answered		Not Answered	Not Answered	Not Answered
6618702411	2018-01-08 20:00:17	2018-01-08 20:02:38	67.70.71.142	141	completed	Not Answered	Not Answered	Not Answered	168195844	facebook	Not Answered	16	Female	Not Answered	No	Not Answered	Not Answered	2 years	24	14	FALSE	TRUE	FALSE	FALSE	FALSE	FALSE	FALSE	2	1	Yes	TRUE	TRUE	TRUE	TRUE	FALSE	FALSE	FALSE	TRUE	TRUE	FALSE	FALSE	15	White	1 day	1	No	1-3 Days	No
6609399704	2018-01-02 15:55:37	2018-01-02 15:59:14	70.195.69.192	216	completed	Not Answered	Not Answered	Not Answered	167975095	facebook	Not Answered	16	Male	Not Answered	No	Not Answered	Not Answered	11 years	132	5	Not Answered	Not Answered	Not Answered	Not Answered	Not Answered	Not Answered	Not Answered		Not Answered	Yes	TRUE	FALSE	FALSE	FALSE	TRUE	TRUE	TRUE	TRUE	FALSE	FALSE	FALSE	15	Other	One night off	1	No	1-3 Days	No
6732990838	2018-03-03 20:37:58	2018-03-03 20:38:26	68.48.11.195	27	completed	Not Answered	Not Answered	Not Answered	168195850	weblink	Not Answered	17	Male	Not Answered	No	Not Answered	Not Answered	2 months	2	16.8333	FALSE	FALSE	FALSE	TRUE	FALSE	FALSE	FALSE	4	0	No	Not Answered	Not Answered	Not Answered	Not Answered	Not Answered	Not Answered	Not Answered	Not Answered	Not Answered	Not Answered	Not Answered	Not Answered	Not Answered	Not Answered		Not Answered	Not Answered	Not Answered
6432334589	2017-10-04 19:08:58	2017-10-04 19:11:32	Not Answered	154	completed	Not Answered	Not Answered	Not Answered	163067945	weblink	Not Answered	17	Male	Not Answered	No	Not Answered	Not Answered	3 years	36	14	Not Answered	Not Answered	Not Answered	Not Answered	Not Answered	Not Answered	Not Answered		Not Answered	No	Not Answered	Not Answered	Not Answered	Not Answered	Not Answered	Not Answered	Not Answered	Not Answered	Not Answered	Not Answered	Not Answered	Not Answered	Not Answered	Not Answered		Not Answered	Not Answered	Not Answered
6432404442	2017-10-04 20:12:22	2017-10-04 20:13:39	Not Answered	77	completed	Not Answered	Not Answered	Not Answered	163067945	weblink	Not Answered	17	Female	Not Answered	No	Not Answered	Not Answered	17 months	17	15.5833	Not Answered	Not Answered	Not Answered	Not Answered	Not Answered	Not Answered	Not Answered		Not Answered	No	Not Answered	Not Answered	Not Answered	Not Answered	Not Answered	Not Answered	Not Answered	Not Answered	Not Answered	Not Answered	Not Answered	Not Answered	Not Answered	Not Answered		Not Answered	Not Answered	Not Answered
6607693579	2018-01-01 03:05:51	2018-01-01 03:06:08	178.244.19.126	16	partial	Not Answered	Not Answered	Not Answered	166476324	weblink	Not Answered	17	Male	Not Answered	No	Not Answered	Not Answered	Not Answered			Not Answered	Not Answered	Not Answered	Not Answered	Not Answered	Not Answered	Not Answered		Not Answered	Not Answered	Not Answered	Not Answered	Not Answered	Not Answered	Not Answered	Not Answered	Not Answered	Not Answered	Not Answered	Not Answered	Not Answered	Not Answered	Not Answered	Not Answered		Not Answered	Not Answered	Not Answered
6663249238	2018-01-30 14:45:58	2018-01-30 14:46:17	129.49.100.3	18	partial	Not Answered	Not Answered	Not Answered	168195850	weblink	Not Answered	18	Male	Not Answered	No	Not Answered	Not Answered	Not Answered			Not Answered	Not Answered	Not Answered	Not Answered	Not Answered	Not Answered	Not Answered		Not Answered	Not Answered	Not Answered	Not Answered	Not Answered	Not Answered	Not Answered	Not Answered	Not Answered	Not Answered	Not Answered	Not Answered	Not Answered	Not Answered	Not Answered	Not Answered		Not Answered	Not Answered	Not Answered
6732970927	2018-03-03 19:59:41	2018-03-03 20:00:30	179.146.155.91	48	completed	Not Answered	Not Answered	Not Answered	168195850	weblink	Not Answered	18	Male	Not Answered	No	Not Answered	Not Answered	6y	72	12	FALSE	FALSE	TRUE	FALSE	FALSE	FALSE	FALSE	3	0	No	Not Answered	Not Answered	Not Answered	Not Answered	Not Answered	Not Answered	Not Answered	Not Answered	Not Answered	Not Answered	Not Answered	Not Answered	Not Answered	Not Answered		Not Answered	Not Answered	Not Answered
6733411594	2018-03-04 07:53:04	2018-03-04 07:53:36	109.255.202.190	31	completed	Not Answered	Not Answered	Not Answered	168195850	weblink	Not Answered	18	Male	Not Answered	No	Not Answered	Not Answered	1 year	12	17	FALSE	FALSE	TRUE	FALSE	FALSE	FALSE	FALSE	3	2	No	Not Answered	Not Answered	Not Answered	Not Answered	Not Answered	Not Answered	Not Answered	Not Answered	Not Answered	Not Answered	Not Answered	Not Answered	Not Answered	Not Answered		Not Answered	Not Answered	Not Answered
6732681367	2018-03-03 12:54:59	2018-03-03 12:56:17	50.39.107.117	77	completed	Not Answered	Not Answered	Not Answered	168195850	weblink	Not Answered	18	Male	Not Answered	No	Not Answered	Not Answered	7 years	84	11	FALSE	FALSE	TRUE	FALSE	FALSE	FALSE	FALSE	3	2	Yes	TRUE	TRUE	FALSE	TRUE	FALSE	TRUE	TRUE	TRUE	TRUE	FALSE	FALSE	23	White	none	0	No	0 Days	Yes
6432255947	2017-10-04 18:06:26	2017-10-04 18:08:19	Not Answered	112	completed	Not Answered	Not Answered	Not Answered	163067945	weblink	Not Answered	18	Male	Not Answered	No	Not Answered	Not Answered	11 years	132	7	Not Answered	Not Answered	Not Answered	Not Answered	Not Answered	Not Answered	Not Answered		Not Answered	Yes	TRUE	TRUE	FALSE	TRUE	TRUE	FALSE	FALSE	FALSE	FALSE	FALSE	FALSE	16	Blue	1 week	7	No	1-3 Days	No
6725417009	2018-02-28 09:45:37	2018-02-28 09:45:58	66.87.144.6	20	partial	Not Answered	Not Answered	Not Answered	168195850	weblink	Not Answered	18	Male	Not Answered	Not Answered	Not Answered	Not Answered	Not Answered			Not Answered	Not Answered	Not Answered	Not Answered	Not Answered	Not Answered	Not Answered		Not Answered	Not Answered	Not Answered	Not Answered	Not Answered	Not Answered	Not Answered	Not Answered	Not Answered	Not Answered	Not Answered	Not Answered	Not Answered	Not Answered	Not Answered	Not Answered		Not Answered	Not Answered	Not Answered
6618414595	2018-01-08 15:57:34	2018-01-08 15:59:11	107.77.201.214	97	completed	Not Answered	Not Answered	Not Answered	168195844	facebook	Not Answered	18	Male	Not Answered	No	Not Answered	Not Answered	1 year 6 months	18	16.5	FALSE	FALSE	FALSE	FALSE	TRUE	FALSE	FALSE	5	2	No	Not Answered	Not Answered	Not Answered	Not Answered	Not Answered	Not Answered	Not Answered	Not Answered	Not Answered	Not Answered	Not Answered	Not Answered	Not Answered	Not Answered		Not Answered	Not Answered	Not Answered
6615417230	2018-01-06 15:20:32	2018-01-06 15:22:13	164.58.100.2	100	completed	Not Answered	Not Answered	Not Answered	168195850	weblink	Not Answered	19	Male	Not Answered	No	Not Answered	Not Answered	5 years	60	14	FALSE	FALSE	FALSE	TRUE	FALSE	FALSE	FALSE	4	5	No	Not Answered	Not Answered	Not Answered	Not Answered	Not Answered	Not Answered	Not Answered	Not Answered	Not Answered	Not Answered	Not Answered	Not Answered	Not Answered	Not Answered		Not Answered	Not Answered	Not Answered
6663250194	2018-01-30 14:46:35	2018-01-30 14:47:38	130.245.192.23	62	completed	Not Answered	Not Answered	Not Answered	168195850	weblink	Not Answered	19	Male	Not Answered	No	Not Answered	Not Answered	2018-06-03	75	12.75	FALSE	FALSE	TRUE	FALSE	FALSE	FALSE	FALSE	3	2	No	Not Answered	Not Answered	Not Answered	Not Answered	Not Answered	Not Answered	Not Answered	Not Answered	Not Answered	Not Answered	Not Answered	Not Answered	Not Answered	Not Answered		Not Answered	Not Answered	Not Answered
6663281787	2018-01-30 15:02:49	2018-01-30 15:03:10	128.119.202.232	20	partial	Not Answered	Not Answered	Not Answered	168195850	weblink	Not Answered	19	Female	Not Answered	No	Not Answered	Not Answered	Not Answered			Not Answered	Not Answered	Not Answered	Not Answered	Not Answered	Not Answered	Not Answered		Not Answered	Not Answered	Not Answered	Not Answered	Not Answered	Not Answered	Not Answered	Not Answered	Not Answered	Not Answered	Not Answered	Not Answered	Not Answered	Not Answered	Not Answered	Not Answered		Not Answered	Not Answered	Not Answered
6663335205	2018-01-30 15:34:10	2018-01-30 15:34:51	128.119.202.183	41	completed	Not Answered	Not Answered	Not Answered	168195850	weblink	Not Answered	19	Male	Not Answered	No	Not Answered	Not Answered	6 Months	6	18.5	FALSE	FALSE	FALSE	TRUE	FALSE	FALSE	FALSE	4	0	No	Not Answered	Not Answered	Not Answered	Not Answered	Not Answered	Not Answered	Not Answered	Not Answered	Not Answered	Not Answered	Not Answered	Not Answered	Not Answered	Not Answered		Not Answered	Not Answered	Not Answered
6663432106	2018-01-30 16:37:11	2018-01-30 16:37:44	128.119.202.127	33	partial	Not Answered	Not Answered	Not Answered	168195850	weblink	Not Answered	19	Male	Not Answered	Yes	0	1	Not Answered			Not Answered	Not Answered	Not Answered	Not Answered	Not Answered	Not Answered	Not Answered		Not Answered	Not Answered	Not Answered	Not Answered	Not Answered	Not Answered	Not Answered	Not Answered	Not Answered	Not Answered	Not Answered	Not Answered	Not Answered	Not Answered	Not Answered	Not Answered		Not Answered	Not Answered	Not Answered
6664797882	2018-01-31 07:47:55	2018-01-31 07:49:15	128.119.202.23	80	completed	Not Answered	Not Answered	Not Answered	168195850	weblink	Not Answered	19	Male	Not Answered	No	Not Answered	Not Answered	15 months	15	17.75	FALSE	FALSE	FALSE	TRUE	FALSE	FALSE	FALSE	4	0	No	Not Answered	Not Answered	Not Answered	Not Answered	Not Answered	Not Answered	Not Answered	Not Answered	Not Answered	Not Answered	Not Answered	Not Answered	Not Answered	Not Answered		Not Answered	Not Answered	Not Answered
6666176399	2018-01-31 18:15:20	2018-01-31 18:15:58	129.2.180.171	37	completed	Not Answered	Not Answered	Not Answered	168195850	weblink	Not Answered	19	Male	Not Answered	No	Not Answered	Not Answered	5 months	5	18.5833	TRUE	FALSE	FALSE	FALSE	FALSE	FALSE	FALSE	1	0	No	Not Answered	Not Answered	Not Answered	Not Answered	Not Answered	Not Answered	Not Answered	Not Answered	Not Answered	Not Answered	Not Answered	Not Answered	Not Answered	Not Answered		Not Answered	Not Answered	Not Answered
6732900702	2018-03-03 18:01:11	2018-03-03 18:01:25	148.74.22.30	13	partial	Not Answered	Not Answered	Not Answered	168195850	weblink	Not Answered	19	Male	Not Answered	No	Not Answered	Not Answered	Not Answered			Not Answered	Not Answered	Not Answered	Not Answered	Not Answered	Not Answered	Not Answered		Not Answered	Not Answered	Not Answered	Not Answered	Not Answered	Not Answered	Not Answered	Not Answered	Not Answered	Not Answered	Not Answered	Not Answered	Not Answered	Not Answered	Not Answered	Not Answered		Not Answered	Not Answered	Not Answered
6732963838	2018-03-03 19:46:25	2018-03-03 19:47:26	73.60.84.59	60	completed	Not Answered	Not Answered	Not Answered	168195850	weblink	Not Answered	19	Male	Not Answered	Yes	0	1	10 months	10	18.1667	FALSE	TRUE	TRUE	FALSE	FALSE	FALSE	FALSE	2.5	0	No	Not Answered	Not Answered	Not Answered	Not Answered	Not Answered	Not Answered	Not Answered	Not Answered	Not Answered	Not Answered	Not Answered	Not Answered	Not Answered	Not Answered		Not Answered	Not Answered	Not Answered
6733045162	2018-03-03 22:26:47	2018-03-03 22:27:36	142.166.153.249	49	completed	Not Answered	Not Answered	Not Answered	168195850	weblink	Not Answered	19	Male	Not Answered	No	Not Answered	Not Answered	3 to 4 months	4	18.6667	FALSE	FALSE	TRUE	FALSE	FALSE	FALSE	FALSE	3	0	No	Not Answered	Not Answered	Not Answered	Not Answered	Not Answered	Not Answered	Not Answered	Not Answered	Not Answered	Not Answered	Not Answered	Not Answered	Not Answered	Not Answered		Not Answered	Not Answered	Not Answered
6733069105	2018-03-03 23:16:17	2018-03-03 23:18:52	72.223.109.80	154	completed	Not Answered	Not Answered	Not Answered	168195850	weblink	Not Answered	19	Male	Not Answered	Yes	0	2	4	48	15	FALSE	FALSE	TRUE	FALSE	FALSE	FALSE	FALSE	3	1	Yes	TRUE	TRUE	FALSE	FALSE	FALSE	TRUE	TRUE	FALSE	FALSE	FALSE	FALSE	17	White	two weeks	14	Yes	4-6 Days	Yes
6733421387	2018-03-04 08:04:09	2018-03-04 08:05:49	200.97.115.75	100	completed	Not Answered	Not Answered	Not Answered	168195850	weblink	Not Answered	19	Male	Not Answered	No	Not Answered	Not Answered	18 months	18	17.5	FALSE	TRUE	FALSE	FALSE	FALSE	FALSE	FALSE	2	1	No	Not Answered	Not Answered	Not Answered	Not Answered	Not Answered	Not Answered	Not Answered	Not Answered	Not Answered	Not Answered	Not Answered	Not Answered	Not Answered	Not Answered		Not Answered	Not Answered	Not Answered
6732669492	2018-03-03 12:40:59	2018-03-03 12:43:32	93.208.142.41	153	completed	Not Answered	Not Answered	Not Answered	168195850	weblink	Not Answered	19	Male	Not Answered	Yes	1	3	6			FALSE	FALSE	FALSE	TRUE	FALSE	FALSE	FALSE	4	1	No	Not Answered	Not Answered	Not Answered	Not Answered	Not Answered	Not Answered	Not Answered	Not Answered	Not Answered	Not Answered	Not Answered	Not Answered	Not Answered	Not Answered		Not Answered	Not Answered	Not Answered
6732676770	2018-03-03 12:49:00	2018-03-03 12:50:55	174.32.160.3	115	completed	Not Answered	Not Answered	Not Answered	168195850	weblink	Not Answered	19	Male	Not Answered	Yes	0	2018-03-06	1 month	1	18.9167	FALSE	FALSE	TRUE	TRUE	FALSE	FALSE	FALSE	3.5	0	No	Not Answered	Not Answered	Not Answered	Not Answered	Not Answered	Not Answered	Not Answered	Not Answered	Not Answered	Not Answered	Not Answered	Not Answered	Not Answered	Not Answered		Not Answered	Not Answered	Not Answered
6732695904	2018-03-03 13:12:06	2018-03-03 13:13:38	79.242.108.65	92	completed	Not Answered	Not Answered	Not Answered	168195850	weblink	Not Answered	19	Male	Not Answered	No	Not Answered	Not Answered	2a	24	17	FALSE	TRUE	FALSE	FALSE	FALSE	FALSE	FALSE	2	3	No	Not Answered	Not Answered	Not Answered	Not Answered	Not Answered	Not Answered	Not Answered	Not Answered	Not Answered	Not Answered	Not Answered	Not Answered	Not Answered	Not Answered		Not Answered	Not Answered	Not Answered
6732859955	2018-03-03 16:56:30	2018-03-03 16:58:33	89.154.214.90	122	completed	Not Answered	Not Answered	Not Answered	168195850	weblink	Not Answered	19	Male	Not Answered	Yes	1	1	2.5 years	30	16.5	FALSE	FALSE	TRUE	FALSE	FALSE	FALSE	FALSE	3	5	No	Not Answered	Not Answered	Not Answered	Not Answered	Not Answered	Not Answered	Not Answered	Not Answered	Not Answered	Not Answered	Not Answered	Not Answered	Not Answered	Not Answered		Not Answered	Not Answered	Not Answered
6432223003	2017-10-04 17:41:39	2017-10-04 17:44:27	Not Answered	167	completed	Not Answered	Not Answered	Not Answered	163067945	weblink	Not Answered	19	Female	Not Answered	No	Not Answered	Not Answered	4 years	48	15	Not Answered	Not Answered	Not Answered	Not Answered	Not Answered	Not Answered	Not Answered		Not Answered	Yes	TRUE	FALSE	FALSE	FALSE	TRUE	TRUE	FALSE	FALSE	TRUE	FALSE	FALSE	17	Blue	1 week	7	No	1-3 Days	No
6432360309	2017-10-04 19:32:29	2017-10-04 19:35:45	Not Answered	196	completed	Not Answered	Not Answered	Not Answered	163067945	weblink	Not Answered	19	Female	Not Answered	Yes	0	1	2018-04-10	124	8.66667	Not Answered	Not Answered	Not Answered	Not Answered	Not Answered	Not Answered	Not Answered		Not Answered	Yes	TRUE	TRUE	TRUE	TRUE	FALSE	TRUE	FALSE	TRUE	FALSE	FALSE	FALSE	17	Blue	None... returned to training immediately.	0	No	1-3 Days	No
6667933824	2018-02-01 11:40:41	2018-02-01 11:42:41	76.10.2.29	119	completed	Not Answered	Not Answered	Not Answered	168195850	weblink	Not Answered	19	Male	Not Answered	No	Not Answered	Not Answered	2018-03-01	15	17.75	FALSE	FALSE	TRUE	FALSE	FALSE	FALSE	FALSE	3	0	No	Not Answered	Not Answered	Not Answered	Not Answered	Not Answered	Not Answered	Not Answered	Not Answered	Not Answered	Not Answered	Not Answered	Not Answered	Not Answered	Not Answered		Not Answered	Not Answered	Not Answered
6667952839	2018-02-01 11:48:32	2018-02-01 11:49:20	129.2.203.254	47	completed	Not Answered	Not Answered	Not Answered	168195850	weblink	Not Answered	19	Male	Not Answered	No	Not Answered	Not Answered	5	60	14	FALSE	FALSE	TRUE	FALSE	FALSE	FALSE	FALSE	3	0	Yes	TRUE	FALSE	FALSE	FALSE	FALSE	FALSE	FALSE	FALSE	FALSE	FALSE	FALSE	17	Brown	1 month	30	Yes	4-6 Days	No
6668304370	2018-02-01 14:19:29	2018-02-01 14:20:16	24.20.6.153	46	completed	Not Answered	Not Answered	Not Answered	168195850	weblink	Not Answered	19	Female	Not Answered	No	Not Answered	Not Answered	3		19	TRUE	FALSE	FALSE	FALSE	FALSE	FALSE	FALSE	1	1	No	Not Answered	Not Answered	Not Answered	Not Answered	Not Answered	Not Answered	Not Answered	Not Answered	Not Answered	Not Answered	Not Answered	Not Answered	Not Answered	Not Answered		Not Answered	Not Answered	Not Answered
6668971177	2018-02-01 23:18:55	2018-02-01 23:19:27	129.2.180.148	31	completed	Not Answered	Not Answered	Not Answered	168195850	weblink	Not Answered	19	Male	Not Answered	No	Not Answered	Not Answered	2 months	2	18.8333	FALSE	FALSE	FALSE	TRUE	FALSE	FALSE	FALSE	4	0	No	Not Answered	Not Answered	Not Answered	Not Answered	Not Answered	Not Answered	Not Answered	Not Answered	Not Answered	Not Answered	Not Answered	Not Answered	Not Answered	Not Answered		Not Answered	Not Answered	Not Answered
6592345071	2017-12-18 17:32:15	2017-12-18 17:32:51	64.180.225.192	35	completed	Not Answered	Not Answered	Not Answered	166476324	weblink	Not Answered	19	Male	Not Answered	No	Not Answered	Not Answered	4 years	48	15	Not Answered	Not Answered	Not Answered	Not Answered	Not Answered	Not Answered	Not Answered		Not Answered	No	Not Answered	Not Answered	Not Answered	Not Answered	Not Answered	Not Answered	Not Answered	Not Answered	Not Answered	Not Answered	Not Answered	Not Answered	Not Answered	Not Answered		Not Answered	Not Answered	Not Answered
6672578054	2018-02-04 07:54:18	2018-02-04 07:55:22	97.79.231.74	63	completed	Not Answered	Not Answered	Not Answered	168195850	weblink	Not Answered	19	Male	Not Answered	No	Not Answered	Not Answered	2 Months	2	18.8333	TRUE	FALSE	FALSE	FALSE	FALSE	FALSE	FALSE	1	0	No	Not Answered	Not Answered	Not Answered	Not Answered	Not Answered	Not Answered	Not Answered	Not Answered	Not Answered	Not Answered	Not Answered	Not Answered	Not Answered	Not Answered		Not Answered	Not Answered	Not Answered
6688508834	2018-02-11 15:50:15	2018-02-11 15:51:08	96.255.210.74	52	completed	Not Answered	Not Answered	Not Answered	168195850	weblink	Not Answered	19	Male	Not Answered	No	Not Answered	Not Answered	1 year	12	18	FALSE	TRUE	FALSE	FALSE	FALSE	FALSE	FALSE	2	0	No	Not Answered	Not Answered	Not Answered	Not Answered	Not Answered	Not Answered	Not Answered	Not Answered	Not Answered	Not Answered	Not Answered	Not Answered	Not Answered	Not Answered		Not Answered	Not Answered	Not Answered
6718023704	2018-02-25 13:57:05	2018-02-25 13:57:53	129.171.6.174	48	completed	Not Answered	Not Answered	Not Answered	168195850	weblink	Not Answered	19	Male	Not Answered	Yes	0	1	4 years	48	15	FALSE	FALSE	TRUE	FALSE	FALSE	FALSE	FALSE	3	8	No	Not Answered	Not Answered	Not Answered	Not Answered	Not Answered	Not Answered	Not Answered	Not Answered	Not Answered	Not Answered	Not Answered	Not Answered	Not Answered	Not Answered		Not Answered	Not Answered	Not Answered
6663315612	2018-01-30 15:22:11	2018-01-30 15:22:56	128.119.202.89	44	completed	Not Answered	Not Answered	Not Answered	168195850	weblink	Not Answered	20	Male	Not Answered	No	Not Answered	Not Answered	1 semester	4	19.6667	FALSE	FALSE	TRUE	FALSE	FALSE	FALSE	FALSE	3	0	No	Not Answered	Not Answered	Not Answered	Not Answered	Not Answered	Not Answered	Not Answered	Not Answered	Not Answered	Not Answered	Not Answered	Not Answered	Not Answered	Not Answered		Not Answered	Not Answered	Not Answered
6663425534	2018-01-30 16:32:32	2018-01-30 16:33:27	128.119.202.150	55	completed	Not Answered	Not Answered	Not Answered	168195850	weblink	Not Answered	20	Female	Not Answered	No	Not Answered	Not Answered	1 year	12	19	FALSE	TRUE	FALSE	FALSE	FALSE	FALSE	FALSE	2	0	No	Not Answered	Not Answered	Not Answered	Not Answered	Not Answered	Not Answered	Not Answered	Not Answered	Not Answered	Not Answered	Not Answered	Not Answered	Not Answered	Not Answered		Not Answered	Not Answered	Not Answered
6663537969	2018-01-30 17:48:46	2018-01-30 17:49:31	174.199.17.254	45	completed	Not Answered	Not Answered	Not Answered	168195850	weblink	Not Answered	20	Male	Not Answered	No	Not Answered	Not Answered	4 months	4	19.6667	FALSE	FALSE	FALSE	TRUE	FALSE	FALSE	FALSE	4	0	No	Not Answered	Not Answered	Not Answered	Not Answered	Not Answered	Not Answered	Not Answered	Not Answered	Not Answered	Not Answered	Not Answered	Not Answered	Not Answered	Not Answered		Not Answered	Not Answered	Not Answered
6663712052	2018-01-30 20:07:16	2018-01-30 20:08:17	128.119.202.249	61	completed	Not Answered	Not Answered	Not Answered	168195850	weblink	Not Answered	20	Male	Not Answered	No	Not Answered	Not Answered	1 year 4 months	16	18.6667	FALSE	TRUE	TRUE	TRUE	FALSE	FALSE	FALSE	3	1	No	Not Answered	Not Answered	Not Answered	Not Answered	Not Answered	Not Answered	Not Answered	Not Answered	Not Answered	Not Answered	Not Answered	Not Answered	Not Answered	Not Answered		Not Answered	Not Answered	Not Answered
6665705076	2018-01-31 13:33:13	2018-01-31 13:33:56	129.2.180.102	42	completed	Not Answered	Not Answered	Not Answered	168195850	weblink	Not Answered	20	Female	Not Answered	No	Not Answered	Not Answered	2			FALSE	FALSE	TRUE	FALSE	FALSE	FALSE	FALSE	3	0	No	Not Answered	Not Answered	Not Answered	Not Answered	Not Answered	Not Answered	Not Answered	Not Answered	Not Answered	Not Answered	Not Answered	Not Answered	Not Answered	Not Answered		Not Answered	Not Answered	Not Answered
6666383552	2018-01-31 21:23:20	2018-01-31 21:24:18	173.69.144.84	57	completed	Not Answered	Not Answered	Not Answered	168195850	weblink	Not Answered	20	Male	Not Answered	No	Not Answered	Not Answered	3.5	42	16.5	FALSE	FALSE	TRUE	FALSE	FALSE	FALSE	FALSE	3	16	No	Not Answered	Not Answered	Not Answered	Not Answered	Not Answered	Not Answered	Not Answered	Not Answered	Not Answered	Not Answered	Not Answered	Not Answered	Not Answered	Not Answered		Not Answered	Not Answered	Not Answered
6732904624	2018-03-03 18:07:23	2018-03-03 18:08:24	79.74.118.65	61	completed	Not Answered	Not Answered	Not Answered	168195850	weblink	Not Answered	20	Male	Not Answered	No	Not Answered	Not Answered	1 year	12	19	FALSE	FALSE	FALSE	TRUE	FALSE	FALSE	FALSE	4	1	No	Not Answered	Not Answered	Not Answered	Not Answered	Not Answered	Not Answered	Not Answered	Not Answered	Not Answered	Not Answered	Not Answered	Not Answered	Not Answered	Not Answered		Not Answered	Not Answered	Not Answered
6732996458	2018-03-03 20:49:23	2018-03-03 20:49:40	198.72.132.110	16	partial	Not Answered	Not Answered	Not Answered	168195850	weblink	Not Answered	20	Male	Not Answered	No	Not Answered	Not Answered	Not Answered			Not Answered	Not Answered	Not Answered	Not Answered	Not Answered	Not Answered	Not Answered		Not Answered	Not Answered	Not Answered	Not Answered	Not Answered	Not Answered	Not Answered	Not Answered	Not Answered	Not Answered	Not Answered	Not Answered	Not Answered	Not Answered	Not Answered	Not Answered		Not Answered	Not Answered	Not Answered
6733313980	2018-03-04 05:59:09	2018-03-04 05:59:49	88.190.28.27	39	completed	Not Answered	Not Answered	Not Answered	168195850	weblink	Not Answered	20	Male	Not Answered	No	Not Answered	Not Answered	6 months	6	19.5	FALSE	TRUE	TRUE	FALSE	FALSE	FALSE	FALSE	2.5	1	No	Not Answered	Not Answered	Not Answered	Not Answered	Not Answered	Not Answered	Not Answered	Not Answered	Not Answered	Not Answered	Not Answered	Not Answered	Not Answered	Not Answered		Not Answered	Not Answered	Not Answered
6733399707	2018-03-04 07:39:20	2018-03-04 07:40:32	85.76.144.8	72	completed	Not Answered	Not Answered	Not Answered	168195850	weblink	Not Answered	20	Male	Not Answered	Yes	0	1	3 months	3	19.75	FALSE	TRUE	FALSE	FALSE	FALSE	FALSE	FALSE	2	0	No	Not Answered	Not Answered	Not Answered	Not Answered	Not Answered	Not Answered	Not Answered	Not Answered	Not Answered	Not Answered	Not Answered	Not Answered	Not Answered	Not Answered		Not Answered	Not Answered	Not Answered
6733444931	2018-03-04 08:30:13	2018-03-04 08:31:24	50.75.164.82	71	completed	Not Answered	Not Answered	Not Answered	168195850	weblink	Not Answered	20	Male	Not Answered	No	Not Answered	Not Answered	2.5 years	30	17.5	FALSE	FALSE	FALSE	TRUE	FALSE	FALSE	FALSE	4	3	No	Not Answered	Not Answered	Not Answered	Not Answered	Not Answered	Not Answered	Not Answered	Not Answered	Not Answered	Not Answered	Not Answered	Not Answered	Not Answered	Not Answered		Not Answered	Not Answered	Not Answered
6732747596	2018-03-03 14:14:42	2018-03-03 14:15:56	58.7.229.22	74	completed	Not Answered	Not Answered	Not Answered	168195850	weblink	Not Answered	20	Male	Not Answered	No	Not Answered	Not Answered	4 months	4	19.6667	FALSE	TRUE	FALSE	FALSE	FALSE	FALSE	FALSE	2	0	No	Not Answered	Not Answered	Not Answered	Not Answered	Not Answered	Not Answered	Not Answered	Not Answered	Not Answered	Not Answered	Not Answered	Not Answered	Not Answered	Not Answered		Not Answered	Not Answered	Not Answered
6732799167	2018-03-03 15:24:51	2018-03-03 15:25:42	137.59.252.219	50	completed	Not Answered	Not Answered	Not Answered	168195850	weblink	Not Answered	20	Female	Not Answered	Yes	1	2	4y	48	16	FALSE	FALSE	TRUE	FALSE	FALSE	FALSE	FALSE	3	3	No	Not Answered	Not Answered	Not Answered	Not Answered	Not Answered	Not Answered	Not Answered	Not Answered	Not Answered	Not Answered	Not Answered	Not Answered	Not Answered	Not Answered		Not Answered	Not Answered	Not Answered
6732850937	2018-03-03 16:42:42	2018-03-03 16:43:15	82.43.84.147	33	completed	Not Answered	Not Answered	Not Answered	168195850	weblink	Not Answered	20	Male	Not Answered	No	Not Answered	Not Answered	2 Years	24	18	FALSE	FALSE	FALSE	FALSE	FALSE	TRUE	FALSE	6	0	No	Not Answered	Not Answered	Not Answered	Not Answered	Not Answered	Not Answered	Not Answered	Not Answered	Not Answered	Not Answered	Not Answered	Not Answered	Not Answered	Not Answered		Not Answered	Not Answered	Not Answered
6668173893	2018-02-01 13:19:36	2018-02-01 13:21:06	128.119.202.234	90	completed	Not Answered	Not Answered	Not Answered	168195850	weblink	Not Answered	20	Male	Not Answered	No	Not Answered	Not Answered	1 month	1	19.9167	TRUE	FALSE	FALSE	FALSE	FALSE	FALSE	FALSE	1	0	No	Not Answered	Not Answered	Not Answered	Not Answered	Not Answered	Not Answered	Not Answered	Not Answered	Not Answered	Not Answered	Not Answered	Not Answered	Not Answered	Not Answered		Not Answered	Not Answered	Not Answered
6668239950	2018-02-01 13:48:29	2018-02-01 13:50:37	174.205.20.130	128	completed	Not Answered	Not Answered	Not Answered	168195850	weblink	Not Answered	20	Male	Not Answered	No	Not Answered	Not Answered	2 years 2 months	26	17.8333	FALSE	FALSE	TRUE	FALSE	FALSE	FALSE	FALSE	3	1	No	Not Answered	Not Answered	Not Answered	Not Answered	Not Answered	Not Answered	Not Answered	Not Answered	Not Answered	Not Answered	Not Answered	Not Answered	Not Answered	Not Answered		Not Answered	Not Answered	Not Answered
6668879354	2018-02-01 21:37:25	2018-02-01 21:38:23	107.77.205.67	58	completed	Not Answered	Not Answered	Not Answered	168195850	weblink	Not Answered	20	Female	Not Answered	No	Not Answered	Not Answered	2.5 weeks	0.6	19.95	FALSE	TRUE	FALSE	FALSE	FALSE	FALSE	FALSE	2	0	No	Not Answered	Not Answered	Not Answered	Not Answered	Not Answered	Not Answered	Not Answered	Not Answered	Not Answered	Not Answered	Not Answered	Not Answered	Not Answered	Not Answered		Not Answered	Not Answered	Not Answered
6669770610	2018-02-02 07:28:08	2018-02-02 07:29:26	174.22.13.69	78	completed	Not Answered	Not Answered	Not Answered	168195850	weblink	Not Answered	20	Male	Not Answered	Yes	0	1	6 mo	6	19.5	TRUE	FALSE	FALSE	FALSE	FALSE	FALSE	FALSE	1	0	No	Not Answered	Not Answered	Not Answered	Not Answered	Not Answered	Not Answered	Not Answered	Not Answered	Not Answered	Not Answered	Not Answered	Not Answered	Not Answered	Not Answered		Not Answered	Not Answered	Not Answered
6671852105	2018-02-03 11:55:08	2018-02-03 11:55:56	107.77.220.176	47	completed	Not Answered	Not Answered	Not Answered	168195850	weblink	Not Answered	20	Male	Not Answered	No	Not Answered	Not Answered	1.5 years	18	18.5	FALSE	TRUE	FALSE	FALSE	FALSE	FALSE	FALSE	2	2	No	Not Answered	Not Answered	Not Answered	Not Answered	Not Answered	Not Answered	Not Answered	Not Answered	Not Answered	Not Answered	Not Answered	Not Answered	Not Answered	Not Answered		Not Answered	Not Answered	Not Answered
6672196055	2018-02-03 20:34:20	2018-02-03 20:34:56	24.253.244.229	35	completed	Not Answered	Not Answered	Not Answered	168195850	weblink	Not Answered	20	Male	Not Answered	No	Not Answered	Not Answered	2018-04-09	112	10.6667	FALSE	FALSE	FALSE	FALSE	FALSE	TRUE	FALSE	6	10	No	Not Answered	Not Answered	Not Answered	Not Answered	Not Answered	Not Answered	Not Answered	Not Answered	Not Answered	Not Answered	Not Answered	Not Answered	Not Answered	Not Answered		Not Answered	Not Answered	Not Answered
6591904141	2017-12-18 12:45:10	2017-12-18 12:46:09	24.85.237.128	59	completed	Not Answered	Not Answered	Not Answered	166476324	weblink	Not Answered	20	Male	Not Answered	Yes	0	1	8 months	8	19.3333	Not Answered	Not Answered	Not Answered	Not Answered	Not Answered	Not Answered	Not Answered		Not Answered	No	Not Answered	Not Answered	Not Answered	Not Answered	Not Answered	Not Answered	Not Answered	Not Answered	Not Answered	Not Answered	Not Answered	Not Answered	Not Answered	Not Answered		Not Answered	Not Answered	Not Answered
6601002905	2017-12-24 12:17:13	2017-12-24 12:17:37	107.199.142.90	24	completed	Not Answered	Not Answered	Not Answered	166476324	weblink	Not Answered	20	Male	Not Answered	No	Not Answered	Not Answered	7 years	84	13	Not Answered	Not Answered	Not Answered	Not Answered	Not Answered	Not Answered	Not Answered		Not Answered	No	Not Answered	Not Answered	Not Answered	Not Answered	Not Answered	Not Answered	Not Answered	Not Answered	Not Answered	Not Answered	Not Answered	Not Answered	Not Answered	Not Answered		Not Answered	Not Answered	Not Answered
6673038604	2018-02-04 17:16:42	2018-02-04 17:18:34	107.77.197.68	112	completed	Not Answered	Not Answered	Not Answered	168195850	weblink	Not Answered	20	Male	Not Answered	Yes	1	4	4 years	48	16	FALSE	FALSE	FALSE	TRUE	FALSE	FALSE	FALSE	4	5	Yes	TRUE	FALSE	FALSE	FALSE	TRUE	TRUE	TRUE	FALSE	TRUE	FALSE	FALSE	18	White	1 day	1	No	1-3 Days	Yes
6674311806	2018-02-05 08:42:22	2018-02-05 08:43:11	47.195.243.63	49	completed	Not Answered	Not Answered	Not Answered	168195850	weblink	Not Answered	20	Female	Not Answered	No	Not Answered	Not Answered	3 months	3	19.75	FALSE	FALSE	FALSE	FALSE	TRUE	FALSE	FALSE	5	0	No	Not Answered	Not Answered	Not Answered	Not Answered	Not Answered	Not Answered	Not Answered	Not Answered	Not Answered	Not Answered	Not Answered	Not Answered	Not Answered	Not Answered		Not Answered	Not Answered	Not Answered
6674569412	2018-02-05 10:22:20	2018-02-05 10:23:05	107.77.221.144	45	completed	Not Answered	Not Answered	Not Answered	168195850	weblink	Not Answered	20	Male	Not Answered	No	Not Answered	Not Answered	2 years	24	18	FALSE	TRUE	TRUE	TRUE	FALSE	FALSE	FALSE	3	3	No	Not Answered	Not Answered	Not Answered	Not Answered	Not Answered	Not Answered	Not Answered	Not Answered	Not Answered	Not Answered	Not Answered	Not Answered	Not Answered	Not Answered		Not Answered	Not Answered	Not Answered
6677405035	2018-02-06 12:35:16	2018-02-06 12:37:07	99.115.144.245	111	completed	Not Answered	Not Answered	Not Answered	168195850	weblink	Not Answered	20	Male	Not Answered	Yes	0	1	3 years	36	17	FALSE	FALSE	FALSE	FALSE	FALSE	FALSE	TRUE	7	20	No	Not Answered	Not Answered	Not Answered	Not Answered	Not Answered	Not Answered	Not Answered	Not Answered	Not Answered	Not Answered	Not Answered	Not Answered	Not Answered	Not Answered		Not Answered	Not Answered	Not Answered
6718164720	2018-02-25 16:22:12	2018-02-25 16:23:01	129.171.6.34	48	completed	Not Answered	Not Answered	Not Answered	168195850	weblink	Not Answered	20	Male	Not Answered	Yes	0	1	6 months	6	19.5	TRUE	FALSE	FALSE	FALSE	FALSE	FALSE	FALSE	1	0	No	Not Answered	Not Answered	Not Answered	Not Answered	Not Answered	Not Answered	Not Answered	Not Answered	Not Answered	Not Answered	Not Answered	Not Answered	Not Answered	Not Answered		Not Answered	Not Answered	Not Answered
6719178134	2018-02-26 06:05:22	2018-02-26 06:05:37	129.171.6.175	15	partial	Not Answered	Not Answered	Not Answered	168195850	weblink	Not Answered	20	Male	Not Answered	Yes	Not Answered	Not Answered	Not Answered			Not Answered	Not Answered	Not Answered	Not Answered	Not Answered	Not Answered	Not Answered		Not Answered	Not Answered	Not Answered	Not Answered	Not Answered	Not Answered	Not Answered	Not Answered	Not Answered	Not Answered	Not Answered	Not Answered	Not Answered	Not Answered	Not Answered	Not Answered		Not Answered	Not Answered	Not Answered
6559168678	2017-12-01 19:14:14	2017-12-01 19:16:43	172.56.2.176	148	completed	Not Answered	Not Answered	Not Answered	166386032	weblink	Not Answered	20	Female	Not Answered	Yes	0	1	4 years	48	16	Not Answered	Not Answered	Not Answered	Not Answered	Not Answered	Not Answered	Not Answered		Not Answered	Yes	TRUE	TRUE	TRUE	FALSE	TRUE	TRUE	TRUE	TRUE	TRUE	FALSE	FALSE	18	Blue	2 weeks	14	Yes	4-6 Days	No
6663335590	2018-01-30 15:34:22	2018-01-30 15:34:51	128.119.202.80	28	completed	Not Answered	Not Answered	Not Answered	168195850	weblink	Not Answered	21	Male	Not Answered	No	Not Answered	Not Answered	9 months	9	20.25	FALSE	FALSE	TRUE	FALSE	FALSE	FALSE	FALSE	3	0	No	Not Answered	Not Answered	Not Answered	Not Answered	Not Answered	Not Answered	Not Answered	Not Answered	Not Answered	Not Answered	Not Answered	Not Answered	Not Answered	Not Answered		Not Answered	Not Answered	Not Answered
6663490820	2018-01-30 17:16:31	2018-01-30 17:17:22	71.234.179.172	50	completed	Not Answered	Not Answered	Not Answered	168195850	weblink	Not Answered	21	Male	Not Answered	Yes	1.5	2	2	24	19	FALSE	TRUE	FALSE	FALSE	FALSE	FALSE	FALSE	2	4	No	Not Answered	Not Answered	Not Answered	Not Answered	Not Answered	Not Answered	Not Answered	Not Answered	Not Answered	Not Answered	Not Answered	Not Answered	Not Answered	Not Answered		Not Answered	Not Answered	Not Answered
6663829912	2018-01-30 22:09:54	2018-01-30 22:12:14	71.234.49.146	139	completed	Not Answered	Not Answered	Not Answered	168195850	weblink	Not Answered	21	Female	Not Answered	Yes	1	5	8 years	96	13	FALSE	FALSE	FALSE	TRUE	FALSE	FALSE	FALSE	4	15	Yes	TRUE	TRUE	TRUE	TRUE	TRUE	TRUE	TRUE	TRUE	TRUE	TRUE	TRUE	19	Purple	A month	30	Yes	>1 month	Yes
6665982170	2018-01-31 15:56:53	2018-01-31 15:58:07	82.0.33.135	74	completed	Not Answered	Not Answered	Not Answered	168195850	weblink	Not Answered	21	Male	Not Answered	No	Not Answered	Not Answered	2 years 4 months	28	18.6667	FALSE	FALSE	FALSE	FALSE	FALSE	TRUE	FALSE	6	0	No	Not Answered	Not Answered	Not Answered	Not Answered	Not Answered	Not Answered	Not Answered	Not Answered	Not Answered	Not Answered	Not Answered	Not Answered	Not Answered	Not Answered		Not Answered	Not Answered	Not Answered
6666242380	2018-01-31 19:09:54	2018-01-31 19:10:45	129.2.181.14	50	completed	Not Answered	Not Answered	Not Answered	168195850	weblink	Not Answered	21	Male	Not Answered	No	Not Answered	Not Answered	3.5 yrs	42	17.5	TRUE	FALSE	FALSE	FALSE	FALSE	FALSE	FALSE	1	0	No	Not Answered	Not Answered	Not Answered	Not Answered	Not Answered	Not Answered	Not Answered	Not Answered	Not Answered	Not Answered	Not Answered	Not Answered	Not Answered	Not Answered		Not Answered	Not Answered	Not Answered
6666756182	2018-02-01 03:05:17	2018-02-01 03:06:30	152.78.0.197	73	completed	Not Answered	Not Answered	Not Answered	168195850	weblink	Not Answered	21	Male	Not Answered	Yes	1	1	1.5 years	18	19.5	FALSE	TRUE	FALSE	FALSE	FALSE	FALSE	FALSE	2	0	No	Not Answered	Not Answered	Not Answered	Not Answered	Not Answered	Not Answered	Not Answered	Not Answered	Not Answered	Not Answered	Not Answered	Not Answered	Not Answered	Not Answered		Not Answered	Not Answered	Not Answered
6667346027	2018-02-01 07:53:48	2018-02-01 07:54:21	129.2.181.69	33	completed	Not Answered	Not Answered	Not Answered	168195850	weblink	Not Answered	21	Male	Not Answered	No	Not Answered	Not Answered	3	36	18	FALSE	TRUE	FALSE	FALSE	FALSE	FALSE	FALSE	2	0	No	Not Answered	Not Answered	Not Answered	Not Answered	Not Answered	Not Answered	Not Answered	Not Answered	Not Answered	Not Answered	Not Answered	Not Answered	Not Answered	Not Answered		Not Answered	Not Answered	Not Answered
6732982155	2018-03-03 20:21:26	2018-03-03 20:21:49	108.5.57.86	23	completed	Not Answered	Not Answered	Not Answered	168195850	weblink	Not Answered	21	Male	Not Answered	No	Not Answered	Not Answered	7 years	84	14	FALSE	FALSE	FALSE	TRUE	FALSE	FALSE	FALSE	4	2	No	Not Answered	Not Answered	Not Answered	Not Answered	Not Answered	Not Answered	Not Answered	Not Answered	Not Answered	Not Answered	Not Answered	Not Answered	Not Answered	Not Answered		Not Answered	Not Answered	Not Answered
6732695756	2018-03-03 13:11:59	2018-03-03 13:12:21	162.228.68.159	21	partial	Not Answered	Not Answered	Not Answered	168195850	weblink	Not Answered	21	Male	Not Answered	No	Not Answered	Not Answered	Not Answered			Not Answered	Not Answered	Not Answered	Not Answered	Not Answered	Not Answered	Not Answered		Not Answered	Not Answered	Not Answered	Not Answered	Not Answered	Not Answered	Not Answered	Not Answered	Not Answered	Not Answered	Not Answered	Not Answered	Not Answered	Not Answered	Not Answered	Not Answered		Not Answered	Not Answered	Not Answered
6732724413	2018-03-03 13:45:51	2018-03-03 13:47:20	88.240.1.124	88	completed	Not Answered	Not Answered	Not Answered	168195850	weblink	Not Answered	21	Male	Not Answered	Yes	2	3	6 years	72	15	FALSE	FALSE	FALSE	FALSE	TRUE	FALSE	FALSE	5	2	Yes	TRUE	FALSE	FALSE	FALSE	FALSE	TRUE	TRUE	FALSE	TRUE	FALSE	FALSE	19	Blue	half a day?	0.5	No	0 Days	No
6668364259	2018-02-01 14:50:24	2018-02-01 14:51:26	128.223.223.0	62	completed	Not Answered	Not Answered	Not Answered	168195850	weblink	Not Answered	21	Male	Not Answered	No	Not Answered	Not Answered	2 years on and off	24	19	TRUE	FALSE	FALSE	FALSE	FALSE	FALSE	FALSE	1	1	No	Not Answered	Not Answered	Not Answered	Not Answered	Not Answered	Not Answered	Not Answered	Not Answered	Not Answered	Not Answered	Not Answered	Not Answered	Not Answered	Not Answered		Not Answered	Not Answered	Not Answered
6671801806	2018-02-03 10:54:57	2018-02-03 10:55:59	172.58.111.246	62	completed	Not Answered	Not Answered	Not Answered	168195850	weblink	Not Answered	21	Male	Not Answered	No	Not Answered	Not Answered	2.5 years (approx)	30	18.5	FALSE	FALSE	TRUE	FALSE	FALSE	FALSE	FALSE	3	6	No	Not Answered	Not Answered	Not Answered	Not Answered	Not Answered	Not Answered	Not Answered	Not Answered	Not Answered	Not Answered	Not Answered	Not Answered	Not Answered	Not Answered		Not Answered	Not Answered	Not Answered
6671892485	2018-02-03 12:44:18	2018-02-03 12:45:23	71.31.61.144	64	completed	Not Answered	Not Answered	Not Answered	168195850	weblink	Not Answered	21	Male	Not Answered	Yes	0	1	2			FALSE	FALSE	TRUE	FALSE	FALSE	FALSE	FALSE	3	1	No	Not Answered	Not Answered	Not Answered	Not Answered	Not Answered	Not Answered	Not Answered	Not Answered	Not Answered	Not Answered	Not Answered	Not Answered	Not Answered	Not Answered		Not Answered	Not Answered	Not Answered
6671938751	2018-02-03 13:44:06	2018-02-03 13:44:59	99.174.95.21	53	completed	Not Answered	Not Answered	Not Answered	168195850	weblink	Not Answered	21	Male	Not Answered	No	Not Answered	Not Answered	2 years	24	19	FALSE	FALSE	FALSE	FALSE	FALSE	TRUE	FALSE	6	15	No	Not Answered	Not Answered	Not Answered	Not Answered	Not Answered	Not Answered	Not Answered	Not Answered	Not Answered	Not Answered	Not Answered	Not Answered	Not Answered	Not Answered		Not Answered	Not Answered	Not Answered
6672242775	2018-02-03 22:24:53	2018-02-03 22:25:38	108.225.46.196	45	completed	Not Answered	Not Answered	Not Answered	168195850	weblink	Not Answered	21	Male	Not Answered	Yes	1	3	8 months	8	20.3333	FALSE	FALSE	FALSE	TRUE	FALSE	FALSE	FALSE	4	2	No	Not Answered	Not Answered	Not Answered	Not Answered	Not Answered	Not Answered	Not Answered	Not Answered	Not Answered	Not Answered	Not Answered	Not Answered	Not Answered	Not Answered		Not Answered	Not Answered	Not Answered
6672548600	2018-02-04 07:18:52	2018-02-04 07:19:41	65.29.173.141	48	completed	Not Answered	Not Answered	Not Answered	168195850	weblink	Not Answered	21	Male	Not Answered	Yes	0	2	2 years	24	19	FALSE	FALSE	TRUE	FALSE	FALSE	FALSE	FALSE	3	2	No	Not Answered	Not Answered	Not Answered	Not Answered	Not Answered	Not Answered	Not Answered	Not Answered	Not Answered	Not Answered	Not Answered	Not Answered	Not Answered	Not Answered		Not Answered	Not Answered	Not Answered
6607120675	2017-12-30 23:28:50	2017-12-30 23:30:31	72.2.156.30	101	completed	Not Answered	Not Answered	Not Answered	167935324	weblink	Not Answered	21	Male	Not Answered	No	Not Answered	Not Answered	6 years	72	15	Not Answered	Not Answered	Not Answered	Not Answered	Not Answered	Not Answered	Not Answered		Not Answered	No	Not Answered	Not Answered	Not Answered	Not Answered	Not Answered	Not Answered	Not Answered	Not Answered	Not Answered	Not Answered	Not Answered	Not Answered	Not Answered	Not Answered		Not Answered	Not Answered	Not Answered
6591955682	2017-12-18 13:10:32	2017-12-18 13:11:23	155.92.106.143	51	completed	Not Answered	Not Answered	Not Answered	166476324	weblink	Not Answered	21	Male	Not Answered	No	Not Answered	Not Answered	20 mo	20	19.3333	Not Answered	Not Answered	Not Answered	Not Answered	Not Answered	Not Answered	Not Answered		Not Answered	No	Not Answered	Not Answered	Not Answered	Not Answered	Not Answered	Not Answered	Not Answered	Not Answered	Not Answered	Not Answered	Not Answered	Not Answered	Not Answered	Not Answered		Not Answered	Not Answered	Not Answered
6594312192	2017-12-19 14:40:03	2017-12-19 14:40:49	208.58.85.59	46	completed	Not Answered	Not Answered	Not Answered	166476324	weblink	Not Answered	21	Male	Not Answered	No	Not Answered	Not Answered	3 years	36	18	Not Answered	Not Answered	Not Answered	Not Answered	Not Answered	Not Answered	Not Answered		Not Answered	No	Not Answered	Not Answered	Not Answered	Not Answered	Not Answered	Not Answered	Not Answered	Not Answered	Not Answered	Not Answered	Not Answered	Not Answered	Not Answered	Not Answered		Not Answered	Not Answered	Not Answered
6680097577	2018-02-07 13:13:09	2018-02-07 13:14:15	128.138.180.133	65	completed	Not Answered	Not Answered	Not Answered	166476324	weblink	Not Answered	21	Female	Not Answered	No	Not Answered	Not Answered	2018-08-03	44	17.3333	FALSE	FALSE	FALSE	FALSE	TRUE	FALSE	FALSE	5	6	Yes	TRUE	TRUE	TRUE	FALSE	FALSE	TRUE	TRUE	TRUE	TRUE	FALSE	FALSE	20	Blue	8 weeks	56	Yes	>1 month	Yes
6688726195	2018-02-11 19:47:22	2018-02-11 19:49:47	129.2.180.243	144	completed	Not Answered	Not Answered	Not Answered	168195850	weblink	Not Answered	21	Male	Not Answered	No	Not Answered	Not Answered	6			TRUE	FALSE	FALSE	FALSE	FALSE	FALSE	FALSE	1	1	Yes	TRUE	TRUE	FALSE	FALSE	FALSE	TRUE	FALSE	FALSE	TRUE	FALSE	FALSE	21	White	0	0	No	0 Days	No
6618802149	2018-01-08 21:44:06	2018-01-08 21:44:49	73.81.117.107	43	completed	Not Answered	Not Answered	Not Answered	168195844	facebook	Not Answered	21	Male	Not Answered	No	Not Answered	Not Answered	2 years	24	19	FALSE	FALSE	FALSE	TRUE	FALSE	FALSE	FALSE	4	1	No	Not Answered	Not Answered	Not Answered	Not Answered	Not Answered	Not Answered	Not Answered	Not Answered	Not Answered	Not Answered	Not Answered	Not Answered	Not Answered	Not Answered		Not Answered	Not Answered	Not Answered
6661031875	2018-01-29 20:20:28	2018-01-29 20:20:51	73.180.1.212	23	completed	Not Answered	Not Answered	Not Answered	168195850	weblink	Not Answered	22	Male	Not Answered	No	Not Answered	Not Answered	3 years	36	19	FALSE	TRUE	FALSE	FALSE	FALSE	FALSE	FALSE	2	4	No	Not Answered	Not Answered	Not Answered	Not Answered	Not Answered	Not Answered	Not Answered	Not Answered	Not Answered	Not Answered	Not Answered	Not Answered	Not Answered	Not Answered		Not Answered	Not Answered	Not Answered
6663243713	2018-01-30 14:43:05	2018-01-30 14:43:47	130.245.192.11	42	completed	Not Answered	Not Answered	Not Answered	168195850	weblink	Not Answered	22	Male	Not Answered	No	Not Answered	Not Answered	2 years	24	20	FALSE	FALSE	TRUE	FALSE	FALSE	FALSE	FALSE	3	0	No	Not Answered	Not Answered	Not Answered	Not Answered	Not Answered	Not Answered	Not Answered	Not Answered	Not Answered	Not Answered	Not Answered	Not Answered	Not Answered	Not Answered		Not Answered	Not Answered	Not Answered
6663295428	2018-01-30 15:10:25	2018-01-30 15:10:53	71.234.177.213	27	completed	Not Answered	Not Answered	Not Answered	168195850	weblink	Not Answered	22	Male	Not Answered	No	Not Answered	Not Answered	2018-06-03	75	15.75	FALSE	FALSE	TRUE	FALSE	FALSE	FALSE	FALSE	3	2	No	Not Answered	Not Answered	Not Answered	Not Answered	Not Answered	Not Answered	Not Answered	Not Answered	Not Answered	Not Answered	Not Answered	Not Answered	Not Answered	Not Answered		Not Answered	Not Answered	Not Answered
6663508200	2018-01-30 17:28:03	2018-01-30 17:29:05	75.69.46.92	61	completed	Not Answered	Not Answered	Not Answered	168195850	weblink	Not Answered	22	Male	Not Answered	No	Not Answered	Not Answered	3 Years	36	19	FALSE	FALSE	TRUE	FALSE	FALSE	FALSE	FALSE	3	3	Yes	TRUE	TRUE	TRUE	FALSE	FALSE	FALSE	FALSE	TRUE	FALSE	FALSE	FALSE	21	White	1 month	30	No	1-2 Weeks	No
6663620944	2018-01-30 18:50:38	2018-01-30 18:50:56	76.24.100.58	17	partial	Not Answered	Not Answered	Not Answered	168195850	weblink	Not Answered	22	Female	Not Answered	No	Not Answered	Not Answered	Not Answered			Not Answered	Not Answered	Not Answered	Not Answered	Not Answered	Not Answered	Not Answered		Not Answered	Not Answered	Not Answered	Not Answered	Not Answered	Not Answered	Not Answered	Not Answered	Not Answered	Not Answered	Not Answered	Not Answered	Not Answered	Not Answered	Not Answered	Not Answered		Not Answered	Not Answered	Not Answered
6665875199	2018-01-31 14:53:50	2018-01-31 14:54:27	173.73.58.37	36	partial	Not Answered	Not Answered	Not Answered	168195850	weblink	Not Answered	22	Male	Not Answered	Yes	0	1	Not Answered			Not Answered	Not Answered	Not Answered	Not Answered	Not Answered	Not Answered	Not Answered		Not Answered	Not Answered	Not Answered	Not Answered	Not Answered	Not Answered	Not Answered	Not Answered	Not Answered	Not Answered	Not Answered	Not Answered	Not Answered	Not Answered	Not Answered	Not Answered		Not Answered	Not Answered	Not Answered
6665972791	2018-01-31 15:51:03	2018-01-31 15:51:34	69.255.238.203	30	completed	Not Answered	Not Answered	Not Answered	168195850	weblink	Not Answered	22	Female	Not Answered	No	Not Answered	Not Answered	1 year 6 months	18	20.5	FALSE	FALSE	FALSE	TRUE	FALSE	FALSE	FALSE	4	1	No	Not Answered	Not Answered	Not Answered	Not Answered	Not Answered	Not Answered	Not Answered	Not Answered	Not Answered	Not Answered	Not Answered	Not Answered	Not Answered	Not Answered		Not Answered	Not Answered	Not Answered
6667443487	2018-02-01 08:29:15	2018-02-01 08:30:24	86.5.103.136	68	completed	Not Answered	Not Answered	Not Answered	168195850	weblink	Not Answered	22	Female	Not Answered	Yes	Never	Once	1.5 years	18	20.5	FALSE	TRUE	FALSE	FALSE	FALSE	FALSE	FALSE	2	0	No	Not Answered	Not Answered	Not Answered	Not Answered	Not Answered	Not Answered	Not Answered	Not Answered	Not Answered	Not Answered	Not Answered	Not Answered	Not Answered	Not Answered		Not Answered	Not Answered	Not Answered
6599544556	2017-12-22 11:33:10	2017-12-22 11:35:03	67.61.99.116	112	completed	Not Answered	Not Answered	Not Answered	167834611	weblink	Not Answered	22	Male	Not Answered	No	Not Answered	Not Answered	18 months	18	20.5	Not Answered	Not Answered	Not Answered	Not Answered	Not Answered	Not Answered	Not Answered		Not Answered	No	Not Answered	Not Answered	Not Answered	Not Answered	Not Answered	Not Answered	Not Answered	Not Answered	Not Answered	Not Answered	Not Answered	Not Answered	Not Answered	Not Answered		Not Answered	Not Answered	Not Answered
6732891998	2018-03-03 17:47:30	2018-03-03 17:47:56	65.112.8.203	26	completed	Not Answered	Not Answered	Not Answered	168195850	weblink	Not Answered	22	Male	Not Answered	No	Not Answered	Not Answered	8 Months	8	21.3333	FALSE	FALSE	TRUE	FALSE	FALSE	FALSE	FALSE	3	0	No	Not Answered	Not Answered	Not Answered	Not Answered	Not Answered	Not Answered	Not Answered	Not Answered	Not Answered	Not Answered	Not Answered	Not Answered	Not Answered	Not Answered		Not Answered	Not Answered	Not Answered
6732903666	2018-03-03 18:05:59	2018-03-03 18:07:09	99.2.210.17	70	completed	Not Answered	Not Answered	Not Answered	168195850	weblink	Not Answered	22	Male	Not Answered	Yes	0	1	8 months	8	21.3333	FALSE	FALSE	TRUE	FALSE	FALSE	FALSE	FALSE	3	0	No	Not Answered	Not Answered	Not Answered	Not Answered	Not Answered	Not Answered	Not Answered	Not Answered	Not Answered	Not Answered	Not Answered	Not Answered	Not Answered	Not Answered		Not Answered	Not Answered	Not Answered
6732920689	2018-03-03 18:34:29	2018-03-03 18:43:17	75.168.125.104	528	completed	Not Answered	Not Answered	Not Answered	168195850	weblink	Not Answered	22	Male	Not Answered	No	Not Answered	Not Answered	3 months	36	19	FALSE	FALSE	TRUE	FALSE	FALSE	FALSE	FALSE	3	0	No	Not Answered	Not Answered	Not Answered	Not Answered	Not Answered	Not Answered	Not Answered	Not Answered	Not Answered	Not Answered	Not Answered	Not Answered	Not Answered	Not Answered		Not Answered	Not Answered	Not Answered
6732991132	2018-03-03 20:38:26	2018-03-03 20:39:14	150.107.173.195	47	completed	Not Answered	Not Answered	Not Answered	168195850	weblink	Not Answered	22	Female	Not Answered	No	Not Answered	Not Answered	1.5 years	18	20.5	FALSE	FALSE	FALSE	TRUE	FALSE	FALSE	FALSE	4	4	No	Not Answered	Not Answered	Not Answered	Not Answered	Not Answered	Not Answered	Not Answered	Not Answered	Not Answered	Not Answered	Not Answered	Not Answered	Not Answered	Not Answered		Not Answered	Not Answered	Not Answered
6733062335	2018-03-03 23:01:26	2018-03-03 23:03:15	108.171.134.161	109	completed	Not Answered	Not Answered	Not Answered	168195850	weblink	Not Answered	22	Male	Not Answered	No	Not Answered	Not Answered	8/0	8	21.3333	FALSE	FALSE	FALSE	TRUE	FALSE	FALSE	FALSE	4	2	No	Not Answered	Not Answered	Not Answered	Not Answered	Not Answered	Not Answered	Not Answered	Not Answered	Not Answered	Not Answered	Not Answered	Not Answered	Not Answered	Not Answered		Not Answered	Not Answered	Not Answered
6732681916	2018-03-03 12:55:35	2018-03-03 12:57:06	188.29.165.61	91	completed	Not Answered	Not Answered	Not Answered	168195850	weblink	Not Answered	22	Male	Not Answered	Yes	1	3	2 years	24	20	FALSE	FALSE	FALSE	FALSE	FALSE	TRUE	FALSE	6	3	Yes	FALSE	FALSE	FALSE	TRUE	TRUE	FALSE	FALSE	FALSE	FALSE	FALSE	FALSE	22	White	None	0	No	0 Days	No
6732691539	2018-03-03 13:06:36	2018-03-03 13:07:52	46.5.19.44	75	completed	Not Answered	Not Answered	Not Answered	168195850	weblink	Not Answered	22	Male	Not Answered	No	Not Answered	Not Answered	1Year	12	21	TRUE	FALSE	FALSE	FALSE	FALSE	FALSE	FALSE	1	1	No	Not Answered	Not Answered	Not Answered	Not Answered	Not Answered	Not Answered	Not Answered	Not Answered	Not Answered	Not Answered	Not Answered	Not Answered	Not Answered	Not Answered		Not Answered	Not Answered	Not Answered
6732712513	2018-03-03 13:31:51	2018-03-03 13:32:23	67.193.112.216	31	completed	Not Answered	Not Answered	Not Answered	168195850	weblink	Not Answered	22	Male	Not Answered	No	Not Answered	Not Answered	2			FALSE	FALSE	TRUE	FALSE	FALSE	FALSE	FALSE	3	0	No	Not Answered	Not Answered	Not Answered	Not Answered	Not Answered	Not Answered	Not Answered	Not Answered	Not Answered	Not Answered	Not Answered	Not Answered	Not Answered	Not Answered		Not Answered	Not Answered	Not Answered
6732714339	2018-03-03 13:33:59	2018-03-03 13:34:45	37.228.240.63	46	completed	Not Answered	Not Answered	Not Answered	168195850	weblink	Not Answered	22	Male	Not Answered	Yes	0	1	1 Year 6 Month	18	20.5	FALSE	TRUE	FALSE	FALSE	FALSE	FALSE	FALSE	2	0	No	Not Answered	Not Answered	Not Answered	Not Answered	Not Answered	Not Answered	Not Answered	Not Answered	Not Answered	Not Answered	Not Answered	Not Answered	Not Answered	Not Answered		Not Answered	Not Answered	Not Answered
6732716750	2018-03-03 13:36:54	2018-03-03 13:37:36	24.85.118.104	41	completed	Not Answered	Not Answered	Not Answered	168195850	weblink	Not Answered	22	Male	Not Answered	No	Not Answered	Not Answered	7 months	7	21.4167	FALSE	TRUE	FALSE	FALSE	FALSE	FALSE	FALSE	2	0	No	Not Answered	Not Answered	Not Answered	Not Answered	Not Answered	Not Answered	Not Answered	Not Answered	Not Answered	Not Answered	Not Answered	Not Answered	Not Answered	Not Answered		Not Answered	Not Answered	Not Answered
6732764500	2018-03-03 14:37:12	2018-03-03 14:39:59	174.199.39.67	166	completed	Not Answered	Not Answered	Not Answered	168195850	weblink	Not Answered	22	Male	Not Answered	Yes	1	4	2018-02-05	62	16.8333	FALSE	FALSE	FALSE	FALSE	TRUE	TRUE	FALSE	5.5	4	Yes	TRUE	FALSE	FALSE	TRUE	FALSE	FALSE	FALSE	TRUE	FALSE	FALSE	FALSE	20	White	0	0	No	1-3 Days	No
6732780624	2018-03-03 14:58:47	2018-03-03 14:59:45	99.203.55.41	58	completed	Not Answered	Not Answered	Not Answered	168195850	weblink	Not Answered	22	Male	Not Answered	Yes	0	1	18 months	18	20.5	FALSE	FALSE	FALSE	FALSE	TRUE	FALSE	FALSE	5	5	No	Not Answered	Not Answered	Not Answered	Not Answered	Not Answered	Not Answered	Not Answered	Not Answered	Not Answered	Not Answered	Not Answered	Not Answered	Not Answered	Not Answered		Not Answered	Not Answered	Not Answered
6432254761	2017-10-04 18:05:00	2017-10-04 18:08:14	Not Answered	193	completed	Not Answered	Not Answered	Not Answered	163067945	weblink	Not Answered	22	Male	Not Answered	Yes	0	0	2018-08-03	44	18.3333	Not Answered	Not Answered	Not Answered	Not Answered	Not Answered	Not Answered	Not Answered		Not Answered	No	Not Answered	Not Answered	Not Answered	Not Answered	Not Answered	Not Answered	Not Answered	Not Answered	Not Answered	Not Answered	Not Answered	Not Answered	Not Answered	Not Answered		Not Answered	Not Answered	Not Answered
6432490437	2017-10-04 21:41:48	2017-10-04 21:42:56	Not Answered	67	completed	Not Answered	Not Answered	Not Answered	163067945	weblink	Not Answered	22	Male	Not Answered	No	Not Answered	Not Answered	6 ¼ years	75	15.75	Not Answered	Not Answered	Not Answered	Not Answered	Not Answered	Not Answered	Not Answered		Not Answered	No	Not Answered	Not Answered	Not Answered	Not Answered	Not Answered	Not Answered	Not Answered	Not Answered	Not Answered	Not Answered	Not Answered	Not Answered	Not Answered	Not Answered		Not Answered	Not Answered	Not Answered
6667972015	2018-02-01 11:55:55	2018-02-01 11:57:10	128.223.223.130	74	completed	Not Answered	Not Answered	Not Answered	168195850	weblink	Not Answered	22	Male	Not Answered	Yes	0	3	8 months	8	21.3333	FALSE	TRUE	FALSE	FALSE	FALSE	FALSE	FALSE	2	0	No	Not Answered	Not Answered	Not Answered	Not Answered	Not Answered	Not Answered	Not Answered	Not Answered	Not Answered	Not Answered	Not Answered	Not Answered	Not Answered	Not Answered		Not Answered	Not Answered	Not Answered
6671841086	2018-02-03 11:42:07	2018-02-03 11:43:24	172.58.153.45	76	completed	Not Answered	Not Answered	Not Answered	168195850	weblink	Not Answered	22	Male	Not Answered	Yes	Never	1	1 1/2	18	20.5	FALSE	FALSE	TRUE	FALSE	FALSE	FALSE	FALSE	3	4	No	Not Answered	Not Answered	Not Answered	Not Answered	Not Answered	Not Answered	Not Answered	Not Answered	Not Answered	Not Answered	Not Answered	Not Answered	Not Answered	Not Answered		Not Answered	Not Answered	Not Answered
6671905567	2018-02-03 13:00:58	2018-02-03 13:02:02	174.207.3.215	63	completed	Not Answered	Not Answered	Not Answered	168195850	weblink	Not Answered	22	Male	Not Answered	Yes	1	1	3 years 7 months	43	18.4167	FALSE	FALSE	TRUE	FALSE	FALSE	FALSE	FALSE	3	3	No	Not Answered	Not Answered	Not Answered	Not Answered	Not Answered	Not Answered	Not Answered	Not Answered	Not Answered	Not Answered	Not Answered	Not Answered	Not Answered	Not Answered		Not Answered	Not Answered	Not Answered
6672143525	2018-02-03 18:54:55	2018-02-03 18:57:20	68.33.74.219	144	completed	Not Answered	Not Answered	Not Answered	168195850	weblink	Not Answered	22	Male	Not Answered	No	Not Answered	Not Answered	3 years	36	19	FALSE	TRUE	FALSE	FALSE	FALSE	FALSE	FALSE	2	0	No	Not Answered	Not Answered	Not Answered	Not Answered	Not Answered	Not Answered	Not Answered	Not Answered	Not Answered	Not Answered	Not Answered	Not Answered	Not Answered	Not Answered		Not Answered	Not Answered	Not Answered
6672494486	2018-02-04 06:08:21	2018-02-04 06:09:26	162.200.70.249	64	completed	Not Answered	Not Answered	Not Answered	168195850	weblink	Not Answered	22	Female	Not Answered	Yes	0	1	5 years give or take	60	17	FALSE	FALSE	FALSE	FALSE	FALSE	TRUE	FALSE	6	6	No	Not Answered	Not Answered	Not Answered	Not Answered	Not Answered	Not Answered	Not Answered	Not Answered	Not Answered	Not Answered	Not Answered	Not Answered	Not Answered	Not Answered		Not Answered	Not Answered	Not Answered
6591954526	2017-12-18 13:09:37	2017-12-18 13:10:27	173.33.13.12	50	completed	Not Answered	Not Answered	Not Answered	166476324	weblink	Not Answered	22	Male	Not Answered	No	Not Answered	Not Answered	2 years	24	20	Not Answered	Not Answered	Not Answered	Not Answered	Not Answered	Not Answered	Not Answered		Not Answered	No	Not Answered	Not Answered	Not Answered	Not Answered	Not Answered	Not Answered	Not Answered	Not Answered	Not Answered	Not Answered	Not Answered	Not Answered	Not Answered	Not Answered		Not Answered	Not Answered	Not Answered
6591999942	2017-12-18 13:31:59	2017-12-18 13:33:42	188.2.216.31	102	completed	Not Answered	Not Answered	Not Answered	166476324	weblink	Not Answered	22	Male	Not Answered	Yes	0	3	3 years	36	19	Not Answered	Not Answered	Not Answered	Not Answered	Not Answered	Not Answered	Not Answered		Not Answered	No	Not Answered	Not Answered	Not Answered	Not Answered	Not Answered	Not Answered	Not Answered	Not Answered	Not Answered	Not Answered	Not Answered	Not Answered	Not Answered	Not Answered		Not Answered	Not Answered	Not Answered
6674003289	2018-02-05 06:48:41	2018-02-05 06:49:56	70.177.108.28	75	completed	Not Answered	Not Answered	Not Answered	168195850	weblink	Not Answered	22	Male	Not Answered	No	Not Answered	Not Answered	10 years	120	12	FALSE	FALSE	FALSE	FALSE	TRUE	FALSE	FALSE	5	50	No	Not Answered	Not Answered	Not Answered	Not Answered	Not Answered	Not Answered	Not Answered	Not Answered	Not Answered	Not Answered	Not Answered	Not Answered	Not Answered	Not Answered		Not Answered	Not Answered	Not Answered
6732638655	2018-03-03 12:05:49	2018-03-03 12:06:05	128.135.98.122	16	partial	Not Answered	Not Answered	Not Answered	168195850	weblink	Not Answered	22	Male	Not Answered	No	Not Answered	Not Answered	Not Answered			Not Answered	Not Answered	Not Answered	Not Answered	Not Answered	Not Answered	Not Answered		Not Answered	Not Answered	Not Answered	Not Answered	Not Answered	Not Answered	Not Answered	Not Answered	Not Answered	Not Answered	Not Answered	Not Answered	Not Answered	Not Answered	Not Answered	Not Answered		Not Answered	Not Answered	Not Answered
6618661905	2018-01-08 18:19:44	2018-01-08 19:22:49	122.56.211.6	3785	completed	Not Answered	Not Answered	Not Answered	168195844	facebook	Not Answered	22	Male	Not Answered	No	Not Answered	Not Answered	8 months	8	21.3333	FALSE	TRUE	FALSE	FALSE	FALSE	FALSE	FALSE	2	0	No	Not Answered	Not Answered	Not Answered	Not Answered	Not Answered	Not Answered	Not Answered	Not Answered	Not Answered	Not Answered	Not Answered	Not Answered	Not Answered	Not Answered		Not Answered	Not Answered	Not Answered
6559166955	2017-12-01 19:12:06	2017-12-01 19:13:30	96.255.231.202	84	completed	Not Answered	Not Answered	Not Answered	166386032	weblink	Not Answered	22	Male	Not Answered	No	Not Answered	Not Answered	3 years	36	19	Not Answered	Not Answered	Not Answered	Not Answered	Not Answered	Not Answered	Not Answered		Not Answered	Yes	TRUE	TRUE	FALSE	FALSE	FALSE	TRUE	FALSE	TRUE	FALSE	FALSE	FALSE	22	Blue	1 month	30	No	1-2 Weeks	No
6660523203	2018-01-29 14:43:08	2018-01-29 14:45:12	158.61.6.244	124	completed	Not Answered	Not Answered	Not Answered	168195850	weblink	Not Answered	23	Male	Not Answered	Yes	0	At least 1 bad one that I’m aware of. Most likely more moderate ones that I don’t know about.	4 years	48	19	FALSE	FALSE	FALSE	FALSE	TRUE	FALSE	FALSE	5	15	Yes	FALSE	FALSE	FALSE	FALSE	FALSE	TRUE	FALSE	FALSE	FALSE	FALSE	FALSE	23	Purple	I’m dumb and didn’t stop rolling.	0	No	0 Days	No
6662924787	2018-01-30 12:20:44	2018-01-30 12:24:11	66.87.119.111	207	completed	Not Answered	Not Answered	Not Answered	168195850	weblink	Not Answered	23	Male	Not Answered	No	Not Answered	Not Answered	6 years	72	17	FALSE	FALSE	FALSE	FALSE	FALSE	TRUE	FALSE	6	20	No	Not Answered	Not Answered	Not Answered	Not Answered	Not Answered	Not Answered	Not Answered	Not Answered	Not Answered	Not Answered	Not Answered	Not Answered	Not Answered	Not Answered		Not Answered	Not Answered	Not Answered
6663236358	2018-01-30 14:38:36	2018-01-30 14:40:44	129.49.100.11	128	completed	Not Answered	Not Answered	Not Answered	168195850	weblink	Not Answered	23	Male	Not Answered	No	Not Answered	Not Answered	4 Years	48	19	FALSE	TRUE	FALSE	FALSE	FALSE	FALSE	FALSE	2	15	Yes	TRUE	TRUE	TRUE	TRUE	FALSE	FALSE	FALSE	FALSE	FALSE	FALSE	FALSE	18	Blue	Few days	4	No	1-3 Days	No
6663273453	2018-01-30 14:58:23	2018-01-30 14:58:58	128.119.202.206	35	completed	Not Answered	Not Answered	Not Answered	168195850	weblink	Not Answered	23	Male	Not Answered	No	Not Answered	Not Answered	4 years	48	19	FALSE	TRUE	TRUE	FALSE	FALSE	FALSE	FALSE	2.5	4	No	Not Answered	Not Answered	Not Answered	Not Answered	Not Answered	Not Answered	Not Answered	Not Answered	Not Answered	Not Answered	Not Answered	Not Answered	Not Answered	Not Answered		Not Answered	Not Answered	Not Answered
6663394700	2018-01-30 16:12:08	2018-01-30 16:12:40	73.68.117.162	32	completed	Not Answered	Not Answered	Not Answered	168195850	weblink	Not Answered	23	Male	Not Answered	No	Not Answered	Not Answered	3 months	3	22.75	FALSE	FALSE	TRUE	FALSE	FALSE	FALSE	FALSE	3	0	No	Not Answered	Not Answered	Not Answered	Not Answered	Not Answered	Not Answered	Not Answered	Not Answered	Not Answered	Not Answered	Not Answered	Not Answered	Not Answered	Not Answered		Not Answered	Not Answered	Not Answered
6665708801	2018-01-31 13:34:59	2018-01-31 13:35:36	172.58.31.110	36	completed	Not Answered	Not Answered	Not Answered	168195850	weblink	Not Answered	23	Male	Not Answered	No	Not Answered	Not Answered	2 years	24	21	FALSE	TRUE	FALSE	FALSE	FALSE	FALSE	FALSE	2	0	No	Not Answered	Not Answered	Not Answered	Not Answered	Not Answered	Not Answered	Not Answered	Not Answered	Not Answered	Not Answered	Not Answered	Not Answered	Not Answered	Not Answered		Not Answered	Not Answered	Not Answered
6665825895	2018-01-31 14:28:24	2018-01-31 14:31:27	92.24.60.123	183	completed	Not Answered	Not Answered	Not Answered	168195850	weblink	Not Answered	23	Male	Not Answered	No	Not Answered	Not Answered	5 month	5	22.5833	FALSE	TRUE	FALSE	FALSE	FALSE	FALSE	FALSE	2	0	Yes	FALSE	FALSE	FALSE	FALSE	TRUE	FALSE	FALSE	FALSE	FALSE	FALSE	FALSE	22	White	None	0	No	0 Days	No
6666203223	2018-01-31 18:35:36	2018-01-31 18:37:49	128.119.202.73	132	completed	Not Answered	Not Answered	Not Answered	168195850	weblink	Not Answered	23	Male	Not Answered	Yes	1	1	about 3 years off and on.	36	20	TRUE	FALSE	FALSE	FALSE	FALSE	FALSE	FALSE	1	1	No	Not Answered	Not Answered	Not Answered	Not Answered	Not Answered	Not Answered	Not Answered	Not Answered	Not Answered	Not Answered	Not Answered	Not Answered	Not Answered	Not Answered		Not Answered	Not Answered	Not Answered
6666667162	2018-02-01 02:00:22	2018-02-01 02:00:56	152.78.170.234	33	completed	Not Answered	Not Answered	Not Answered	168195850	weblink	Not Answered	23	Male	Not Answered	No	Not Answered	Not Answered	3	36	20	FALSE	TRUE	FALSE	FALSE	FALSE	FALSE	FALSE	2	0	No	Not Answered	Not Answered	Not Answered	Not Answered	Not Answered	Not Answered	Not Answered	Not Answered	Not Answered	Not Answered	Not Answered	Not Answered	Not Answered	Not Answered		Not Answered	Not Answered	Not Answered
6732905340	2018-03-03 18:08:46	2018-03-03 18:09:40	60.241.209.221	53	completed	Not Answered	Not Answered	Not Answered	168195850	weblink	Not Answered	23	Male	Not Answered	Yes	1	3	3	36	20	FALSE	FALSE	TRUE	FALSE	FALSE	FALSE	FALSE	3	2	Yes	TRUE	FALSE	FALSE	TRUE	TRUE	FALSE	FALSE	FALSE	FALSE	FALSE	FALSE	21	White	Not Answered		No	0 Days	No
6732980844	2018-03-03 20:18:40	2018-03-03 20:19:26	86.178.117.73	46	completed	Not Answered	Not Answered	Not Answered	168195850	weblink	Not Answered	23	Male	Not Answered	No	Not Answered	Not Answered	2 years	24	21	FALSE	FALSE	FALSE	TRUE	FALSE	FALSE	FALSE	4	2	No	Not Answered	Not Answered	Not Answered	Not Answered	Not Answered	Not Answered	Not Answered	Not Answered	Not Answered	Not Answered	Not Answered	Not Answered	Not Answered	Not Answered		Not Answered	Not Answered	Not Answered
6732668735	2018-03-03 12:40:16	2018-03-03 12:41:06	108.63.102.89	50	partial	Not Answered	Not Answered	Not Answered	168195850	weblink	Not Answered	23	Male	Not Answered	Yes	Not Answered	Not Answered	Not Answered			Not Answered	Not Answered	Not Answered	Not Answered	Not Answered	Not Answered	Not Answered		Not Answered	Not Answered	Not Answered	Not Answered	Not Answered	Not Answered	Not Answered	Not Answered	Not Answered	Not Answered	Not Answered	Not Answered	Not Answered	Not Answered	Not Answered	Not Answered		Not Answered	Not Answered	Not Answered
6732669571	2018-03-03 12:41:21	2018-03-03 12:42:35	108.63.102.89	73	completed	Not Answered	Not Answered	Not Answered	168195850	weblink	Not Answered	23	Male	Not Answered	No	Not Answered	Not Answered	3 years	36	20	FALSE	FALSE	FALSE	FALSE	TRUE	FALSE	FALSE	5	0	Yes	TRUE	TRUE	TRUE	FALSE	FALSE	TRUE	FALSE	TRUE	TRUE	FALSE	FALSE	21	Blue	2 weeks	14	No	1-2 Weeks	Yes
6732715985	2018-03-03 13:35:56	2018-03-03 13:36:33	70.106.200.3	37	partial	Not Answered	Not Answered	Not Answered	168195850	weblink	Not Answered	23	Male	Not Answered	Yes	0	2	Not Answered			Not Answered	Not Answered	Not Answered	Not Answered	Not Answered	Not Answered	Not Answered		Not Answered	Not Answered	Not Answered	Not Answered	Not Answered	Not Answered	Not Answered	Not Answered	Not Answered	Not Answered	Not Answered	Not Answered	Not Answered	Not Answered	Not Answered	Not Answered		Not Answered	Not Answered	Not Answered
6732716890	2018-03-03 13:37:00	2018-03-03 13:38:38	70.106.200.3	98	completed	Not Answered	Not Answered	Not Answered	168195850	weblink	Not Answered	23	Male	Not Answered	Yes	0	1	5 years	60	18	FALSE	FALSE	FALSE	TRUE	FALSE	FALSE	FALSE	4	3	Yes	TRUE	TRUE	TRUE	TRUE	FALSE	TRUE	FALSE	TRUE	FALSE	FALSE	FALSE	20	White	2 months	60	No	1-2 Weeks	Yes
6732748166	2018-03-03 14:15:50	2018-03-03 14:16:59	73.165.84.164	68	completed	Not Answered	Not Answered	Not Answered	168195850	weblink	Not Answered	23	Male	Not Answered	No	Not Answered	Not Answered	almost 4	46	19.1667	FALSE	FALSE	FALSE	FALSE	FALSE	FALSE	TRUE	7	6	No	Not Answered	Not Answered	Not Answered	Not Answered	Not Answered	Not Answered	Not Answered	Not Answered	Not Answered	Not Answered	Not Answered	Not Answered	Not Answered	Not Answered		Not Answered	Not Answered	Not Answered
6732780163	2018-03-03 14:58:09	2018-03-03 14:58:49	104.191.16.197	39	completed	Not Answered	Not Answered	Not Answered	168195850	weblink	Not Answered	23	Male	Not Answered	No	Not Answered	Not Answered	5 years	60	18	FALSE	FALSE	TRUE	FALSE	FALSE	FALSE	FALSE	3	3	No	Not Answered	Not Answered	Not Answered	Not Answered	Not Answered	Not Answered	Not Answered	Not Answered	Not Answered	Not Answered	Not Answered	Not Answered	Not Answered	Not Answered		Not Answered	Not Answered	Not Answered
6732808884	2018-03-03 15:39:13	2018-03-03 15:40:05	97.70.149.20	52	completed	Not Answered	Not Answered	Not Answered	168195850	weblink	Not Answered	23	Male	Not Answered	Yes	1	1	1 year	12	22	FALSE	FALSE	FALSE	TRUE	FALSE	FALSE	FALSE	4	3	No	Not Answered	Not Answered	Not Answered	Not Answered	Not Answered	Not Answered	Not Answered	Not Answered	Not Answered	Not Answered	Not Answered	Not Answered	Not Answered	Not Answered		Not Answered	Not Answered	Not Answered
6732826948	2018-03-03 16:05:38	2018-03-03 16:06:15	199.189.196.62	37	completed	Not Answered	Not Answered	Not Answered	168195850	weblink	Not Answered	23	Male	Not Answered	Yes	2	6	1 month	1	22.9167	FALSE	FALSE	FALSE	FALSE	TRUE	FALSE	FALSE	5	0	No	Not Answered	Not Answered	Not Answered	Not Answered	Not Answered	Not Answered	Not Answered	Not Answered	Not Answered	Not Answered	Not Answered	Not Answered	Not Answered	Not Answered		Not Answered	Not Answered	Not Answered
6732858572	2018-03-03 16:54:32	2018-03-03 16:55:08	65.183.152.36	35	completed	Not Answered	Not Answered	Not Answered	168195850	weblink	Not Answered	23	Male	Not Answered	No	Not Answered	Not Answered	3 months	3	22.75	FALSE	TRUE	FALSE	FALSE	FALSE	FALSE	FALSE	2	0	No	Not Answered	Not Answered	Not Answered	Not Answered	Not Answered	Not Answered	Not Answered	Not Answered	Not Answered	Not Answered	Not Answered	Not Answered	Not Answered	Not Answered		Not Answered	Not Answered	Not Answered
6432403144	2017-10-04 20:10:39	2017-10-04 20:13:57	Not Answered	198	completed	Not Answered	Not Answered	Not Answered	163067945	weblink	Not Answered	23	Male	Not Answered	Yes	1	1	7 years	84	16	Not Answered	Not Answered	Not Answered	Not Answered	Not Answered	Not Answered	Not Answered		Not Answered	Yes	TRUE	FALSE	FALSE	FALSE	FALSE	FALSE	FALSE	FALSE	FALSE	FALSE	FALSE	22	Purple	Injury required stiches I resumed training in about 2 weeks	14	Yes	1-3 Days	No
6668063324	2018-02-01 12:33:01	2018-02-01 12:35:25	128.223.223.128	144	completed	Not Answered	Not Answered	Not Answered	168195850	weblink	Not Answered	23	Male	Not Answered	Yes	1	1	5 years and 4 months	64	17.6667	FALSE	FALSE	FALSE	FALSE	TRUE	FALSE	FALSE	5	14	Yes	TRUE	TRUE	TRUE	TRUE	TRUE	TRUE	FALSE	TRUE	TRUE	FALSE	TRUE	21	Blue	2 days	2	No	1-3 Days	No
6670332387	2018-02-02 11:06:05	2018-02-02 11:08:59	128.119.202.34	173	partial	Not Answered	Not Answered	Not Answered	168195850	weblink	Not Answered	23	Male	Not Answered	Not Answered	Not Answered	Not Answered	Not Answered			Not Answered	Not Answered	Not Answered	Not Answered	Not Answered	Not Answered	Not Answered		Not Answered	Not Answered	Not Answered	Not Answered	Not Answered	Not Answered	Not Answered	Not Answered	Not Answered	Not Answered	Not Answered	Not Answered	Not Answered	Not Answered	Not Answered	Not Answered		Not Answered	Not Answered	Not Answered
6671807469	2018-02-03 11:01:58	2018-02-03 11:02:59	173.254.255.142	61	completed	Not Answered	Not Answered	Not Answered	168195850	weblink	Not Answered	23	Male	Not Answered	No	Not Answered	Not Answered	14 months	14	21.8333	FALSE	FALSE	TRUE	FALSE	FALSE	FALSE	FALSE	3	0	No	Not Answered	Not Answered	Not Answered	Not Answered	Not Answered	Not Answered	Not Answered	Not Answered	Not Answered	Not Answered	Not Answered	Not Answered	Not Answered	Not Answered		Not Answered	Not Answered	Not Answered
6671936770	2018-02-03 13:41:12	2018-02-03 13:43:26	73.241.28.205	134	completed	Not Answered	Not Answered	Not Answered	168195850	weblink	Not Answered	23	Female	Not Answered	Yes	1	1	3 years	36	20	FALSE	FALSE	FALSE	FALSE	TRUE	FALSE	FALSE	5	12	Yes	TRUE	TRUE	TRUE	TRUE	TRUE	TRUE	FALSE	FALSE	FALSE	FALSE	FALSE	22	White	A few days	4	No	1-3 Days	No
6672177332	2018-02-03 19:58:19	2018-02-03 20:01:15	68.97.1.63	176	completed	Not Answered	Not Answered	Not Answered	168195850	weblink	Not Answered	23	Male	Not Answered	Yes	Never	2 or 3	2 years 6 months	30	20.5	FALSE	FALSE	FALSE	TRUE	TRUE	FALSE	FALSE	4.5	4	No	Not Answered	Not Answered	Not Answered	Not Answered	Not Answered	Not Answered	Not Answered	Not Answered	Not Answered	Not Answered	Not Answered	Not Answered	Not Answered	Not Answered		Not Answered	Not Answered	Not Answered
6607166506	2017-12-31 01:49:05	2017-12-31 01:49:34	109.154.7.35	28	completed	Not Answered	Not Answered	Not Answered	167935324	weblink	Not Answered	23	Male	Not Answered	No	Not Answered	Not Answered	10 Months	10	22.1667	Not Answered	Not Answered	Not Answered	Not Answered	Not Answered	Not Answered	Not Answered		Not Answered	No	Not Answered	Not Answered	Not Answered	Not Answered	Not Answered	Not Answered	Not Answered	Not Answered	Not Answered	Not Answered	Not Answered	Not Answered	Not Answered	Not Answered		Not Answered	Not Answered	Not Answered
6607474718	2017-12-31 14:59:08	2017-12-31 15:00:09	73.211.148.195	61	completed	Not Answered	Not Answered	Not Answered	167935324	weblink	Not Answered	23	Male	Not Answered	No	Not Answered	Not Answered	1 year 3 months	15	21.75	Not Answered	Not Answered	Not Answered	Not Answered	Not Answered	Not Answered	Not Answered		Not Answered	No	Not Answered	Not Answered	Not Answered	Not Answered	Not Answered	Not Answered	Not Answered	Not Answered	Not Answered	Not Answered	Not Answered	Not Answered	Not Answered	Not Answered		Not Answered	Not Answered	Not Answered
6591953080	2017-12-18 13:08:47	2017-12-18 13:11:33	174.205.22.194	166	completed	Not Answered	Not Answered	Not Answered	166476324	weblink	Not Answered	23	Male	Not Answered	Yes	1	5	3 years/ 6 months	42	19.5	Not Answered	Not Answered	Not Answered	Not Answered	Not Answered	Not Answered	Not Answered		Not Answered	Yes	TRUE	TRUE	TRUE	TRUE	TRUE	TRUE	TRUE	TRUE	TRUE	TRUE	TRUE	20	White	3 months	90	Yes	>1 month	No
6593334571	2017-12-19 07:00:54	2017-12-19 07:03:44	124.150.77.239	169	completed	Not Answered	Not Answered	Not Answered	166476324	weblink	Not Answered	23	Male	Not Answered	Yes	0	1	22 months	22	21.1667	Not Answered	Not Answered	Not Answered	Not Answered	Not Answered	Not Answered	Not Answered		Not Answered	No	Not Answered	Not Answered	Not Answered	Not Answered	Not Answered	Not Answered	Not Answered	Not Answered	Not Answered	Not Answered	Not Answered	Not Answered	Not Answered	Not Answered		Not Answered	Not Answered	Not Answered
6594118558	2017-12-19 12:54:24	2017-12-19 12:55:05	66.87.150.114	41	completed	Not Answered	Not Answered	Not Answered	166476324	weblink	Not Answered	23	Male	Not Answered	Yes	0	1	2018-04-01	16	21.6667	Not Answered	Not Answered	Not Answered	Not Answered	Not Answered	Not Answered	Not Answered		Not Answered	No	Not Answered	Not Answered	Not Answered	Not Answered	Not Answered	Not Answered	Not Answered	Not Answered	Not Answered	Not Answered	Not Answered	Not Answered	Not Answered	Not Answered		Not Answered	Not Answered	Not Answered
6601665169	2017-12-25 22:08:23	2017-12-25 22:10:06	1.128.106.153	103	completed	Not Answered	Not Answered	Not Answered	166476324	weblink	Not Answered	23	Male	Not Answered	No	Not Answered	Not Answered	7 years	84	16	Not Answered	Not Answered	Not Answered	Not Answered	Not Answered	Not Answered	Not Answered		Not Answered	Yes	TRUE	TRUE	FALSE	FALSE	TRUE	TRUE	TRUE	FALSE	TRUE	FALSE	FALSE	17	White	2weeks	14	Yes	1-3 Days	No
6672624064	2018-02-04 08:48:41	2018-02-04 08:49:48	153.33.14.114	67	completed	Not Answered	Not Answered	Not Answered	168195850	weblink	Not Answered	23	Female	Not Answered	No	Not Answered	Not Answered	1 year 6 months	18	21.5	FALSE	FALSE	FALSE	TRUE	FALSE	FALSE	FALSE	4	2	No	Not Answered	Not Answered	Not Answered	Not Answered	Not Answered	Not Answered	Not Answered	Not Answered	Not Answered	Not Answered	Not Answered	Not Answered	Not Answered	Not Answered		Not Answered	Not Answered	Not Answered
6672934239	2018-02-04 14:56:04	2018-02-04 14:56:46	129.2.181.218	41	completed	Not Answered	Not Answered	Not Answered	168195850	weblink	Not Answered	23	Male	Not Answered	No	Not Answered	Not Answered	2 years	24	21	FALSE	FALSE	TRUE	FALSE	FALSE	FALSE	FALSE	3	0	No	Not Answered	Not Answered	Not Answered	Not Answered	Not Answered	Not Answered	Not Answered	Not Answered	Not Answered	Not Answered	Not Answered	Not Answered	Not Answered	Not Answered		Not Answered	Not Answered	Not Answered
6732634368	2018-03-03 12:01:07	2018-03-03 12:01:30	96.53.5.59	22	completed	Not Answered	Not Answered	Not Answered	168195850	weblink	Not Answered	23	Male	Not Answered	No	Not Answered	Not Answered	6 months	6	22.5	FALSE	FALSE	TRUE	FALSE	FALSE	FALSE	FALSE	3	0	No	Not Answered	Not Answered	Not Answered	Not Answered	Not Answered	Not Answered	Not Answered	Not Answered	Not Answered	Not Answered	Not Answered	Not Answered	Not Answered	Not Answered		Not Answered	Not Answered	Not Answered
6732648321	2018-03-03 12:16:28	2018-03-03 12:17:58	86.142.42.37	90	completed	Not Answered	Not Answered	Not Answered	168195850	weblink	Not Answered	23	Male	Not Answered	No	Not Answered	Not Answered	2.5 years	30	20.5	FALSE	FALSE	TRUE	FALSE	FALSE	FALSE	FALSE	3	2	No	Not Answered	Not Answered	Not Answered	Not Answered	Not Answered	Not Answered	Not Answered	Not Answered	Not Answered	Not Answered	Not Answered	Not Answered	Not Answered	Not Answered		Not Answered	Not Answered	Not Answered
6609442655	2018-01-02 16:41:16	2018-01-02 16:42:27	31.24.225.28	71	completed	Not Answered	Not Answered	Not Answered	167975095	facebook	Not Answered	23	Male	Not Answered	Yes	1	1	3 Years	36	20	Not Answered	Not Answered	Not Answered	Not Answered	Not Answered	Not Answered	Not Answered		Not Answered	Yes	TRUE	FALSE	FALSE	FALSE	FALSE	TRUE	FALSE	FALSE	FALSE	FALSE	FALSE	23	Blue	Week	7	Yes	1-3 Days	No
6666009401	2018-01-31 16:14:42	2018-01-31 16:15:37	73.212.65.127	55	completed	Not Answered	Not Answered	Not Answered	168195850	weblink	Not Answered	24	Female	Not Answered	No	Not Answered	Not Answered	2018-01-02	14	22.8333	FALSE	FALSE	TRUE	FALSE	FALSE	FALSE	FALSE	3	0	No	Not Answered	Not Answered	Not Answered	Not Answered	Not Answered	Not Answered	Not Answered	Not Answered	Not Answered	Not Answered	Not Answered	Not Answered	Not Answered	Not Answered		Not Answered	Not Answered	Not Answered
6667136664	2018-02-01 06:34:44	2018-02-01 06:35:19	75.67.88.134	35	completed	Not Answered	Not Answered	Not Answered	168195850	weblink	Not Answered	24	Male	Not Answered	No	Not Answered	Not Answered	3	36	21	TRUE	FALSE	FALSE	FALSE	FALSE	FALSE	FALSE	1	3	No	Not Answered	Not Answered	Not Answered	Not Answered	Not Answered	Not Answered	Not Answered	Not Answered	Not Answered	Not Answered	Not Answered	Not Answered	Not Answered	Not Answered		Not Answered	Not Answered	Not Answered
6667452321	2018-02-01 08:32:21	2018-02-01 08:36:06	128.119.202.226	225	completed	Not Answered	Not Answered	Not Answered	168195850	weblink	Not Answered	24	Female	Not Answered	No	Not Answered	Not Answered	1 year	12	23	FALSE	FALSE	FALSE	TRUE	FALSE	FALSE	FALSE	4	2	No	Not Answered	Not Answered	Not Answered	Not Answered	Not Answered	Not Answered	Not Answered	Not Answered	Not Answered	Not Answered	Not Answered	Not Answered	Not Answered	Not Answered		Not Answered	Not Answered	Not Answered
6600510132	2017-12-23 13:52:10	2017-12-23 13:53:16	166.70.60.198	65	completed	Not Answered	Not Answered	Not Answered	167834611	weblink	Not Answered	24	Male	Not Answered	No	Not Answered	Not Answered	2 Years	24	22	Not Answered	Not Answered	Not Answered	Not Answered	Not Answered	Not Answered	Not Answered		Not Answered	No	Not Answered	Not Answered	Not Answered	Not Answered	Not Answered	Not Answered	Not Answered	Not Answered	Not Answered	Not Answered	Not Answered	Not Answered	Not Answered	Not Answered		Not Answered	Not Answered	Not Answered
6732902429	2018-03-03 18:03:57	2018-03-03 18:05:04	68.148.99.215	67	completed	Not Answered	Not Answered	Not Answered	168195850	weblink	Not Answered	24	Male	Not Answered	Yes	2	2	6 months	6	23.5	FALSE	FALSE	FALSE	FALSE	TRUE	FALSE	FALSE	5	1	No	Not Answered	Not Answered	Not Answered	Not Answered	Not Answered	Not Answered	Not Answered	Not Answered	Not Answered	Not Answered	Not Answered	Not Answered	Not Answered	Not Answered		Not Answered	Not Answered	Not Answered
6732934929	2018-03-03 18:55:29	2018-03-03 18:56:31	84.211.61.3	62	completed	Not Answered	Not Answered	Not Answered	168195850	weblink	Not Answered	24	Female	Not Answered	Yes	2	3	8 months	8	23.3333	FALSE	FALSE	TRUE	FALSE	FALSE	FALSE	FALSE	3	0	No	Not Answered	Not Answered	Not Answered	Not Answered	Not Answered	Not Answered	Not Answered	Not Answered	Not Answered	Not Answered	Not Answered	Not Answered	Not Answered	Not Answered		Not Answered	Not Answered	Not Answered
6732942674	2018-03-03 19:08:39	2018-03-03 19:09:25	73.219.74.238	46	completed	Not Answered	Not Answered	Not Answered	168195850	weblink	Not Answered	24	Female	Not Answered	No	Not Answered	Not Answered	16 months	16	22.6667	FALSE	FALSE	FALSE	FALSE	TRUE	FALSE	FALSE	5	1	No	Not Answered	Not Answered	Not Answered	Not Answered	Not Answered	Not Answered	Not Answered	Not Answered	Not Answered	Not Answered	Not Answered	Not Answered	Not Answered	Not Answered		Not Answered	Not Answered	Not Answered
6732948006	2018-03-03 19:17:59	2018-03-03 19:18:49	37.228.253.222	50	completed	Not Answered	Not Answered	Not Answered	168195850	weblink	Not Answered	24	Male	Not Answered	No	Not Answered	Not Answered	5 years	60	19	FALSE	FALSE	FALSE	TRUE	FALSE	FALSE	FALSE	4	15	No	Not Answered	Not Answered	Not Answered	Not Answered	Not Answered	Not Answered	Not Answered	Not Answered	Not Answered	Not Answered	Not Answered	Not Answered	Not Answered	Not Answered		Not Answered	Not Answered	Not Answered
6733000375	2018-03-03 20:57:40	2018-03-03 20:58:27	120.154.59.94	46	completed	Not Answered	Not Answered	Not Answered	168195850	weblink	Not Answered	24	Male	Not Answered	Yes	0	1	2 years	24	22	FALSE	TRUE	FALSE	FALSE	FALSE	FALSE	FALSE	2	1	No	Not Answered	Not Answered	Not Answered	Not Answered	Not Answered	Not Answered	Not Answered	Not Answered	Not Answered	Not Answered	Not Answered	Not Answered	Not Answered	Not Answered		Not Answered	Not Answered	Not Answered
6733026117	2018-03-03 21:53:13	2018-03-03 21:53:55	75.115.188.28	41	completed	Not Answered	Not Answered	Not Answered	168195850	weblink	Not Answered	24	Male	Not Answered	No	Not Answered	Not Answered	3 YRS	36	21	FALSE	FALSE	TRUE	FALSE	FALSE	FALSE	FALSE	3	1	No	Not Answered	Not Answered	Not Answered	Not Answered	Not Answered	Not Answered	Not Answered	Not Answered	Not Answered	Not Answered	Not Answered	Not Answered	Not Answered	Not Answered		Not Answered	Not Answered	Not Answered
6733036955	2018-03-03 22:10:29	2018-03-03 22:12:26	173.168.90.90	117	completed	Not Answered	Not Answered	Not Answered	168195850	weblink	Not Answered	24	Male	Not Answered	No	Not Answered	Not Answered	2 years, 9 months	33	21.25	FALSE	TRUE	TRUE	FALSE	FALSE	FALSE	FALSE	2.5	4	Yes	FALSE	FALSE	FALSE	FALSE	FALSE	TRUE	FALSE	TRUE	FALSE	FALSE	FALSE	24	White	1 week	7	Yes	4-6 Days	No
6733159803	2018-03-04 02:06:36	2018-03-04 02:07:24	203.129.16.61	47	completed	Not Answered	Not Answered	Not Answered	168195850	weblink	Not Answered	24	Male	Not Answered	No	Not Answered	Not Answered	2 months	2	23.8333	FALSE	FALSE	TRUE	FALSE	FALSE	FALSE	FALSE	3	0	No	Not Answered	Not Answered	Not Answered	Not Answered	Not Answered	Not Answered	Not Answered	Not Answered	Not Answered	Not Answered	Not Answered	Not Answered	Not Answered	Not Answered		Not Answered	Not Answered	Not Answered
6733278983	2018-03-04 05:12:56	2018-03-04 05:15:40	101.53.201.22	163	completed	Not Answered	Not Answered	Not Answered	168195850	weblink	Not Answered	24	Female	Not Answered	Yes	1	3	1.5 years	18	22.5	FALSE	FALSE	FALSE	FALSE	TRUE	FALSE	FALSE	5	4	Yes	TRUE	TRUE	FALSE	TRUE	FALSE	TRUE	TRUE	FALSE	FALSE	FALSE	FALSE	23	White	None	0	No	0 Days	No
6732828541	2018-03-03 16:07:44	2018-03-03 16:08:58	68.99.85.79	74	completed	Not Answered	Not Answered	Not Answered	168195850	weblink	Not Answered	24	Male	Not Answered	No	Not Answered	Not Answered	1 year	12	23	FALSE	FALSE	FALSE	TRUE	FALSE	FALSE	FALSE	4	2	No	Not Answered	Not Answered	Not Answered	Not Answered	Not Answered	Not Answered	Not Answered	Not Answered	Not Answered	Not Answered	Not Answered	Not Answered	Not Answered	Not Answered		Not Answered	Not Answered	Not Answered
6732751275	2018-03-03 14:19:49	2018-03-03 16:21:53	172.58.56.217	7323	completed	Not Answered	Not Answered	Not Answered	168195850	weblink	Not Answered	24	Male	Not Answered	Yes	0	3	4 years	48	20	FALSE	FALSE	TRUE	FALSE	FALSE	FALSE	FALSE	3	4	No	Not Answered	Not Answered	Not Answered	Not Answered	Not Answered	Not Answered	Not Answered	Not Answered	Not Answered	Not Answered	Not Answered	Not Answered	Not Answered	Not Answered		Not Answered	Not Answered	Not Answered
6668675369	2018-02-01 18:22:50	2018-02-01 18:24:13	128.223.223.132	82	completed	Not Answered	Not Answered	Not Answered	168195850	weblink	Not Answered	24	Male	Not Answered	No	Not Answered	Not Answered	3 years	36	21	FALSE	TRUE	FALSE	FALSE	FALSE	FALSE	FALSE	2	2	No	Not Answered	Not Answered	Not Answered	Not Answered	Not Answered	Not Answered	Not Answered	Not Answered	Not Answered	Not Answered	Not Answered	Not Answered	Not Answered	Not Answered		Not Answered	Not Answered	Not Answered
6607146897	2017-12-31 00:52:10	2017-12-31 00:53:01	79.118.72.83	50	completed	Not Answered	Not Answered	Not Answered	167935324	weblink	Not Answered	24	Male	Not Answered	No	Not Answered	Not Answered	6 months	6	23.5	Not Answered	Not Answered	Not Answered	Not Answered	Not Answered	Not Answered	Not Answered		Not Answered	No	Not Answered	Not Answered	Not Answered	Not Answered	Not Answered	Not Answered	Not Answered	Not Answered	Not Answered	Not Answered	Not Answered	Not Answered	Not Answered	Not Answered		Not Answered	Not Answered	Not Answered
6673661241	2018-02-05 03:48:02	2018-02-05 03:51:50	73.139.176.251	228	completed	Not Answered	Not Answered	Not Answered	168195850	weblink	Not Answered	24	Male	Not Answered	No	Not Answered	Not Answered	4 years	48	20	FALSE	FALSE	TRUE	TRUE	TRUE	FALSE	FALSE	4	12	Yes	FALSE	FALSE	FALSE	FALSE	FALSE	FALSE	FALSE	FALSE	FALSE	FALSE	TRUE	19	White	1 day	1	No	0 Days	No
6699951561	2018-02-16 07:29:05	2018-02-16 07:30:54	65.30.197.77	109	completed	Not Answered	Not Answered	Not Answered	168195850	weblink	Not Answered	24	Male	Not Answered	Yes	1	2	5	60	19	FALSE	FALSE	TRUE	FALSE	FALSE	FALSE	FALSE	3	4	No	Not Answered	Not Answered	Not Answered	Not Answered	Not Answered	Not Answered	Not Answered	Not Answered	Not Answered	Not Answered	Not Answered	Not Answered	Not Answered	Not Answered		Not Answered	Not Answered	Not Answered
6718017129	2018-02-25 13:50:13	2018-02-25 13:50:56	68.47.107.32	42	completed	Not Answered	Not Answered	Not Answered	168195850	weblink	Not Answered	24	Male	Not Answered	Yes	1	1	1.5 years	18	22.5	FALSE	FALSE	TRUE	FALSE	FALSE	FALSE	FALSE	3	0	No	Not Answered	Not Answered	Not Answered	Not Answered	Not Answered	Not Answered	Not Answered	Not Answered	Not Answered	Not Answered	Not Answered	Not Answered	Not Answered	Not Answered		Not Answered	Not Answered	Not Answered
6732623338	2018-03-03 11:48:36	2018-03-03 11:49:02	142.118.112.136	26	completed	Not Answered	Not Answered	Not Answered	168195850	weblink	Not Answered	24	Male	Not Answered	No	Not Answered	Not Answered	5 years	60	19	FALSE	FALSE	FALSE	TRUE	FALSE	FALSE	FALSE	4	3	No	Not Answered	Not Answered	Not Answered	Not Answered	Not Answered	Not Answered	Not Answered	Not Answered	Not Answered	Not Answered	Not Answered	Not Answered	Not Answered	Not Answered		Not Answered	Not Answered	Not Answered
6732657302	2018-03-03 12:27:09	2018-03-03 12:28:34	94.10.199.105	84	completed	Not Answered	Not Answered	Not Answered	168195850	weblink	Not Answered	24	Male	Not Answered	Yes	1	2 (possibly 3)	6 years	72	18	FALSE	FALSE	FALSE	FALSE	TRUE	FALSE	FALSE	5	35	No	Not Answered	Not Answered	Not Answered	Not Answered	Not Answered	Not Answered	Not Answered	Not Answered	Not Answered	Not Answered	Not Answered	Not Answered	Not Answered	Not Answered		Not Answered	Not Answered	Not Answered
6618567676	2018-01-08 17:54:46	2018-01-08 17:58:27	24.141.212.249	220	completed	Not Answered	Not Answered	Not Answered	168195844	facebook	Not Answered	24	Male	Not Answered	No	Not Answered	Not Answered	1 year 6 months	18	22.5	FALSE	TRUE	FALSE	FALSE	FALSE	FALSE	FALSE	2	0	No	Not Answered	Not Answered	Not Answered	Not Answered	Not Answered	Not Answered	Not Answered	Not Answered	Not Answered	Not Answered	Not Answered	Not Answered	Not Answered	Not Answered		Not Answered	Not Answered	Not Answered
6559119850	2017-12-01 18:08:49	2017-12-01 18:09:49	108.45.35.179	60	completed	Not Answered	Not Answered	Not Answered	166386032	weblink	Not Answered	24	Female	Not Answered	No	Not Answered	Not Answered	2 years	24	22	Not Answered	Not Answered	Not Answered	Not Answered	Not Answered	Not Answered	Not Answered		Not Answered	No	Not Answered	Not Answered	Not Answered	Not Answered	Not Answered	Not Answered	Not Answered	Not Answered	Not Answered	Not Answered	Not Answered	Not Answered	Not Answered	Not Answered		Not Answered	Not Answered	Not Answered
			107.77.233.13	109	completed	Not Answered	Not Answered	Not Answered	166386032	weblink	Not Answered	24	Female	Not Answered	No	Not Answered	Not Answered	8 months	8	23.3333	FALSE	FALSE	FALSE	TRUE	TRUE	FALSE	FALSE	4.5	3	Yes	FALSE	FALSE	FALSE	FALSE	FALSE	TRUE	TRUE	TRUE	FALSE	FALSE	FALSE	24	White	0	0	No	1-3 Days	No
6615538439	2018-01-06 17:10:40	2018-01-06 17:11:39	65.28.228.34	58	completed	Not Answered	Not Answered	Not Answered	168195850	weblink	Not Answered	25	Male	Not Answered	No	Not Answered	Not Answered	4years	48	21	FALSE	FALSE	FALSE	TRUE	FALSE	FALSE	FALSE	4	6	No	Not Answered	Not Answered	Not Answered	Not Answered	Not Answered	Not Answered	Not Answered	Not Answered	Not Answered	Not Answered	Not Answered	Not Answered	Not Answered	Not Answered		Not Answered	Not Answered	Not Answered
6663778349	2018-01-30 21:13:11	2018-01-30 21:14:05	104.35.154.25	54	completed	Not Answered	Not Answered	Not Answered	168195850	weblink	Not Answered	25	Female	Not Answered	No	Not Answered	Not Answered	2 years	24	23	FALSE	FALSE	TRUE	FALSE	FALSE	FALSE	FALSE	3	0	No	Not Answered	Not Answered	Not Answered	Not Answered	Not Answered	Not Answered	Not Answered	Not Answered	Not Answered	Not Answered	Not Answered	Not Answered	Not Answered	Not Answered		Not Answered	Not Answered	Not Answered
6664686990	2018-01-31 07:07:37	2018-01-31 07:08:28	108.240.108.64	50	completed	Not Answered	Not Answered	Not Answered	168195850	weblink	Not Answered	25	Male	Not Answered	No	Not Answered	Not Answered	5 years	60	20	TRUE	FALSE	FALSE	FALSE	FALSE	FALSE	FALSE	1	1	No	Not Answered	Not Answered	Not Answered	Not Answered	Not Answered	Not Answered	Not Answered	Not Answered	Not Answered	Not Answered	Not Answered	Not Answered	Not Answered	Not Answered		Not Answered	Not Answered	Not Answered
6667523468	2018-02-01 08:57:08	2018-02-01 09:01:39	99.203.16.235	270	completed	Not Answered	Not Answered	Not Answered	168195850	weblink	Not Answered	25	Male	Not Answered	No	Not Answered	Not Answered	3 years	36	22	FALSE	FALSE	TRUE	FALSE	FALSE	FALSE	FALSE	3	4	Yes	TRUE	TRUE	FALSE	FALSE	FALSE	TRUE	FALSE	FALSE	FALSE	FALSE	FALSE	24	White	A week	7	No	1-3 Days	No
6600072288	2017-12-23 00:11:28	2017-12-23 00:13:50	65.130.14.75	142	completed	Not Answered	Not Answered	Not Answered	167834611	weblink	Not Answered	25	Male	Not Answered	No	Not Answered	Not Answered	3 years and 1 month	37	21.9167	Not Answered	Not Answered	Not Answered	Not Answered	Not Answered	Not Answered	Not Answered		Not Answered	Yes	TRUE	FALSE	FALSE	FALSE	TRUE	FALSE	FALSE	FALSE	FALSE	FALSE	FALSE	25	Blue	Did not take a break	0	No	1-3 Days	No
6732890881	2018-03-03 17:45:43	2018-03-03 17:47:44	76.200.208.244	121	completed	Not Answered	Not Answered	Not Answered	168195850	weblink	Not Answered	25	Male	Not Answered	Yes	Not Answered	1	10 years	120	15	FALSE	TRUE	FALSE	FALSE	FALSE	FALSE	FALSE	2	0	Yes	TRUE	TRUE	FALSE	FALSE	TRUE	TRUE	FALSE	FALSE	TRUE	FALSE	FALSE	21	White	none	0	No	1-3 Days	No
6732957259	2018-03-03 19:34:17	2018-03-03 19:35:20	68.2.36.55	63	completed	Not Answered	Not Answered	Not Answered	168195850	weblink	Not Answered	25	Male	Not Answered	Yes	0	Maybe four	2 years	24	23	FALSE	TRUE	FALSE	FALSE	FALSE	FALSE	FALSE	2	1	No	Not Answered	Not Answered	Not Answered	Not Answered	Not Answered	Not Answered	Not Answered	Not Answered	Not Answered	Not Answered	Not Answered	Not Answered	Not Answered	Not Answered		Not Answered	Not Answered	Not Answered
6733008746	2018-03-03 21:15:14	2018-03-03 21:16:47	73.99.61.95	93	completed	Not Answered	Not Answered	Not Answered	168195850	weblink	Not Answered	25	Male	Not Answered	No	Not Answered	Not Answered	2 months	2	24.8333	FALSE	FALSE	FALSE	TRUE	FALSE	FALSE	FALSE	4	0	Yes	TRUE	TRUE	TRUE	TRUE	FALSE	TRUE	FALSE	FALSE	TRUE	FALSE	FALSE	25	White	2 weeks	14	No	4-6 Days	No
6733112076	2018-03-04 00:41:31	2018-03-04 00:42:43	107.77.220.124	71	completed	Not Answered	Not Answered	Not Answered	168195850	weblink	Not Answered	25	Male	Not Answered	No	Not Answered	Not Answered	1 month	1	24.9167	FALSE	FALSE	TRUE	FALSE	FALSE	FALSE	FALSE	3	0	No	Not Answered	Not Answered	Not Answered	Not Answered	Not Answered	Not Answered	Not Answered	Not Answered	Not Answered	Not Answered	Not Answered	Not Answered	Not Answered	Not Answered		Not Answered	Not Answered	Not Answered
6733416843	2018-03-04 07:59:04	2018-03-04 08:00:59	98.200.169.120	115	completed	Not Answered	Not Answered	Not Answered	168195850	weblink	Not Answered	25	Male	Not Answered	No	Not Answered	Not Answered	10 years	120	15	FALSE	FALSE	FALSE	FALSE	TRUE	FALSE	FALSE	5	50	No	Not Answered	Not Answered	Not Answered	Not Answered	Not Answered	Not Answered	Not Answered	Not Answered	Not Answered	Not Answered	Not Answered	Not Answered	Not Answered	Not Answered		Not Answered	Not Answered	Not Answered
6732681406	2018-03-03 12:54:39	2018-03-03 12:56:34	24.171.71.210	114	completed	Not Answered	Not Answered	Not Answered	168195850	weblink	Not Answered	25	Male	Not Answered	No	Not Answered	Not Answered	4	48	21	FALSE	FALSE	FALSE	TRUE	TRUE	FALSE	FALSE	4.5	20	Yes	TRUE	TRUE	TRUE	FALSE	TRUE	FALSE	TRUE	TRUE	TRUE	FALSE	FALSE	22	White	Two days	2	No	0 Days	No
6732684365	2018-03-03 12:58:26	2018-03-03 12:59:03	89.210.11.150	37	completed	Not Answered	Not Answered	Not Answered	168195850	weblink	Not Answered	25	Male	Not Answered	No	Not Answered	Not Answered	3 years	36	22	FALSE	FALSE	FALSE	FALSE	FALSE	FALSE	TRUE	7	12	No	Not Answered	Not Answered	Not Answered	Not Answered	Not Answered	Not Answered	Not Answered	Not Answered	Not Answered	Not Answered	Not Answered	Not Answered	Not Answered	Not Answered		Not Answered	Not Answered	Not Answered
6732739624	2018-03-03 14:04:38	2018-03-03 14:05:35	79.8.44.184	57	completed	Not Answered	Not Answered	Not Answered	168195850	weblink	Not Answered	25	Male	Not Answered	Yes	1	1	6	72	19	FALSE	FALSE	TRUE	FALSE	FALSE	FALSE	FALSE	3	7	No	Not Answered	Not Answered	Not Answered	Not Answered	Not Answered	Not Answered	Not Answered	Not Answered	Not Answered	Not Answered	Not Answered	Not Answered	Not Answered	Not Answered		Not Answered	Not Answered	Not Answered
6732740189	2018-03-03 14:05:04	2018-03-03 14:06:15	108.231.120.23	70	completed	Not Answered	Not Answered	Not Answered	168195850	weblink	Not Answered	25	Female	Not Answered	No	Not Answered	Not Answered	8 months	8	24.3333	FALSE	FALSE	FALSE	TRUE	FALSE	FALSE	FALSE	4	1	No	Not Answered	Not Answered	Not Answered	Not Answered	Not Answered	Not Answered	Not Answered	Not Answered	Not Answered	Not Answered	Not Answered	Not Answered	Not Answered	Not Answered		Not Answered	Not Answered	Not Answered
6732747462	2018-03-03 14:14:51	2018-03-03 14:25:34	187.66.92.220	642	completed	Not Answered	Not Answered	Not Answered	168195850	weblink	Not Answered	25	Male	Not Answered	No	Not Answered	Not Answered	6 Years	72	19	FALSE	FALSE	FALSE	FALSE	TRUE	FALSE	FALSE	5	10	No	Not Answered	Not Answered	Not Answered	Not Answered	Not Answered	Not Answered	Not Answered	Not Answered	Not Answered	Not Answered	Not Answered	Not Answered	Not Answered	Not Answered		Not Answered	Not Answered	Not Answered
6732757480	2018-03-03 14:27:50	2018-03-03 14:28:29	122.106.115.189	39	completed	Not Answered	Not Answered	Not Answered	168195850	weblink	Not Answered	25	Male	Not Answered	No	Not Answered	Not Answered	18 months	18	23.5	FALSE	TRUE	FALSE	FALSE	FALSE	FALSE	FALSE	2	1	No	Not Answered	Not Answered	Not Answered	Not Answered	Not Answered	Not Answered	Not Answered	Not Answered	Not Answered	Not Answered	Not Answered	Not Answered	Not Answered	Not Answered		Not Answered	Not Answered	Not Answered
6732816934	2018-03-03 15:51:11	2018-03-03 15:51:49	73.179.237.125	38	completed	Not Answered	Not Answered	Not Answered	168195850	weblink	Not Answered	25	Male	Not Answered	Yes	2	2	15 months	15	23.75	FALSE	FALSE	TRUE	FALSE	FALSE	FALSE	FALSE	3	0	No	Not Answered	Not Answered	Not Answered	Not Answered	Not Answered	Not Answered	Not Answered	Not Answered	Not Answered	Not Answered	Not Answered	Not Answered	Not Answered	Not Answered		Not Answered	Not Answered	Not Answered
6732851702	2018-03-03 16:43:47	2018-03-03 16:45:04	180.181.180.176	76	completed	Not Answered	Not Answered	Not Answered	168195850	weblink	Not Answered	25	Female	Not Answered	Yes	1	1	25	25	22.9167	FALSE	FALSE	FALSE	TRUE	FALSE	FALSE	FALSE	4	5	No	Not Answered	Not Answered	Not Answered	Not Answered	Not Answered	Not Answered	Not Answered	Not Answered	Not Answered	Not Answered	Not Answered	Not Answered	Not Answered	Not Answered		Not Answered	Not Answered	Not Answered
6432363751	2017-10-04 19:35:54	2017-10-04 19:36:45	Not Answered	50	partial	Not Answered	Not Answered	Not Answered	163067945	weblink	Not Answered	25	Male	Not Answered	Yes	Never	2	2 years	24	23	Not Answered	Not Answered	Not Answered	Not Answered	Not Answered	Not Answered	Not Answered		Not Answered	Yes	Not Answered	Not Answered	Not Answered	Not Answered	Not Answered	Not Answered	Not Answered	Not Answered	Not Answered	Not Answered	Not Answered	Not Answered	Not Answered	Not Answered		Not Answered	Not Answered	Not Answered
6432370443	2017-10-04 19:41:01	2017-10-04 19:44:32	Not Answered	210	completed	Not Answered	Not Answered	Not Answered	163067945	weblink	Not Answered	25	Male	Not Answered	Yes	0	2	1 year and 1 month	13	23.9167	Not Answered	Not Answered	Not Answered	Not Answered	Not Answered	Not Answered	Not Answered		Not Answered	Yes	FALSE	TRUE	FALSE	FALSE	TRUE	FALSE	FALSE	FALSE	FALSE	FALSE	FALSE	25	White	1 day	1	No	0 Days	No
6433426837	2017-10-05 07:55:48	2017-10-05 07:56:37	Not Answered	49	completed	Not Answered	Not Answered	Not Answered	163067945	weblink	Not Answered	25	Male	Not Answered	No	Not Answered	Not Answered	9.5 years	114	15.5	Not Answered	Not Answered	Not Answered	Not Answered	Not Answered	Not Answered	Not Answered		Not Answered	No	Not Answered	Not Answered	Not Answered	Not Answered	Not Answered	Not Answered	Not Answered	Not Answered	Not Answered	Not Answered	Not Answered	Not Answered	Not Answered	Not Answered		Not Answered	Not Answered	Not Answered
6671784890	2018-02-03 10:35:24	2018-02-03 10:37:14	66.87.132.186	109	completed	Not Answered	Not Answered	Not Answered	168195850	weblink	Not Answered	25	Male	Not Answered	No	Not Answered	Not Answered	7 1/2 years	90	17.5	FALSE	FALSE	FALSE	FALSE	TRUE	FALSE	FALSE	5	24	Yes	TRUE	TRUE	FALSE	TRUE	FALSE	FALSE	TRUE	TRUE	TRUE	TRUE	FALSE	20	Blue	I took a week	7	Yes	0 Days	No
6671809937	2018-02-03 11:04:51	2018-02-03 11:05:55	76.236.220.128	64	completed	Not Answered	Not Answered	Not Answered	168195850	weblink	Not Answered	25	Male	Not Answered	Yes	0	3	3			TRUE	FALSE	FALSE	FALSE	FALSE	FALSE	FALSE	1	0	No	Not Answered	Not Answered	Not Answered	Not Answered	Not Answered	Not Answered	Not Answered	Not Answered	Not Answered	Not Answered	Not Answered	Not Answered	Not Answered	Not Answered		Not Answered	Not Answered	Not Answered
6671839995	2018-02-03 11:40:29	2018-02-03 11:43:29	68.21.150.129	179	completed	Not Answered	Not Answered	Not Answered	168195850	weblink	Not Answered	25	Male	Not Answered	Yes	0	2	6 years	72	19	FALSE	TRUE	FALSE	FALSE	FALSE	FALSE	FALSE	2	12	No	Not Answered	Not Answered	Not Answered	Not Answered	Not Answered	Not Answered	Not Answered	Not Answered	Not Answered	Not Answered	Not Answered	Not Answered	Not Answered	Not Answered		Not Answered	Not Answered	Not Answered
6600666593	2017-12-23 20:10:35	2017-12-23 20:22:41	174.227.137.132	726	completed	Not Answered	Not Answered	Not Answered	166399646	weblink	Not Answered	25	Male	Not Answered	No	Not Answered	Not Answered	4 months	4	24.6667	Not Answered	Not Answered	Not Answered	Not Answered	Not Answered	Not Answered	Not Answered		Not Answered	No	Not Answered	Not Answered	Not Answered	Not Answered	Not Answered	Not Answered	Not Answered	Not Answered	Not Answered	Not Answered	Not Answered	Not Answered	Not Answered	Not Answered		Not Answered	Not Answered	Not Answered
6600858651	2017-12-24 05:30:10	2017-12-24 05:33:05	123.195.181.111	175	completed	Not Answered	Not Answered	Not Answered	166399646	weblink	Not Answered	25	Male	Not Answered	Yes	0	3	6months	6	24.5	Not Answered	Not Answered	Not Answered	Not Answered	Not Answered	Not Answered	Not Answered		Not Answered	No	Not Answered	Not Answered	Not Answered	Not Answered	Not Answered	Not Answered	Not Answered	Not Answered	Not Answered	Not Answered	Not Answered	Not Answered	Not Answered	Not Answered		Not Answered	Not Answered	Not Answered
6602408160	2017-12-26 15:12:21	2017-12-26 15:14:08	76.93.139.226	107	completed	Not Answered	Not Answered	Not Answered	166399646	weblink	Not Answered	25	Female	Not Answered	No	Not Answered	Not Answered	6			Not Answered	Not Answered	Not Answered	Not Answered	Not Answered	Not Answered	Not Answered		Not Answered	Yes	TRUE	TRUE	FALSE	TRUE	FALSE	FALSE	FALSE	FALSE	TRUE	FALSE	FALSE	25	White	2 days	2	No	0 Days	No
6607050683	2017-12-30 20:05:17	2017-12-30 20:07:22	100.1.143.70	125	completed	Not Answered	Not Answered	Not Answered	166399646	weblink	Not Answered	25	Male	Not Answered	No	Not Answered	Not Answered	5 years	60	20	Not Answered	Not Answered	Not Answered	Not Answered	Not Answered	Not Answered	Not Answered		Not Answered	No	Not Answered	Not Answered	Not Answered	Not Answered	Not Answered	Not Answered	Not Answered	Not Answered	Not Answered	Not Answered	Not Answered	Not Answered	Not Answered	Not Answered		Not Answered	Not Answered	Not Answered
6591642237	2017-12-18 10:44:57	2017-12-18 10:46:32	38.97.104.162	95	completed	Not Answered	Not Answered	Not Answered	166476324	weblink	Not Answered	25	Male	Not Answered	No	Not Answered	Not Answered	4 years	48	21	Not Answered	Not Answered	Not Answered	Not Answered	Not Answered	Not Answered	Not Answered		Not Answered	Yes	TRUE	TRUE	FALSE	TRUE	TRUE	TRUE	TRUE	TRUE	TRUE	TRUE	FALSE	23	Blue	3 weeks	21	Yes	4-6 Days	Yes
6591659050	2017-12-18 10:52:15	2017-12-18 10:52:40	162.210.13.242	24	completed	Not Answered	Not Answered	Not Answered	166476324	weblink	Not Answered	25	Male	Not Answered	No	Not Answered	Not Answered	2 months	2	24.8333	Not Answered	Not Answered	Not Answered	Not Answered	Not Answered	Not Answered	Not Answered		Not Answered	No	Not Answered	Not Answered	Not Answered	Not Answered	Not Answered	Not Answered	Not Answered	Not Answered	Not Answered	Not Answered	Not Answered	Not Answered	Not Answered	Not Answered		Not Answered	Not Answered	Not Answered
6591809595	2017-12-18 12:00:18	2017-12-18 12:01:23	70.177.138.37	64	completed	Not Answered	Not Answered	Not Answered	166476324	weblink	Not Answered	25	Male	Not Answered	No	Not Answered	Not Answered	7 years	84	18	Not Answered	Not Answered	Not Answered	Not Answered	Not Answered	Not Answered	Not Answered		Not Answered	No	Not Answered	Not Answered	Not Answered	Not Answered	Not Answered	Not Answered	Not Answered	Not Answered	Not Answered	Not Answered	Not Answered	Not Answered	Not Answered	Not Answered		Not Answered	Not Answered	Not Answered
6592034062	2017-12-18 13:50:08	2017-12-18 13:51:48	104.163.171.63	99	completed	Not Answered	Not Answered	Not Answered	166476324	weblink	Not Answered	25	Male	Not Answered	No	Not Answered	Not Answered	9	108	16	Not Answered	Not Answered	Not Answered	Not Answered	Not Answered	Not Answered	Not Answered		Not Answered	Yes	TRUE	FALSE	FALSE	TRUE	TRUE	TRUE	FALSE	TRUE	FALSE	FALSE	FALSE	25	Purple	2 Weeks	14	Yes	1-2 Weeks	No
6592654249	2017-12-18 23:14:01	2017-12-18 23:17:24	128.119.202.246	202	completed	Not Answered	Not Answered	Not Answered	166476324	weblink	Not Answered	25	Male	Not Answered	No	Not Answered	Not Answered	9 years	108	16	Not Answered	Not Answered	Not Answered	Not Answered	Not Answered	Not Answered	Not Answered		Not Answered	Yes	TRUE	TRUE	FALSE	FALSE	FALSE	TRUE	FALSE	TRUE	FALSE	FALSE	FALSE	23	Purple	6 days	6	Yes	1-3 Days	Yes
6605106242	2017-12-28 15:12:26	2017-12-28 15:13:31	176.221.121.207	65	partial	Not Answered	Not Answered	Not Answered	166476324	weblink	Not Answered	25	Male	Not Answered	No	Not Answered	Not Answered	5			Not Answered	Not Answered	Not Answered	Not Answered	Not Answered	Not Answered	Not Answered		Not Answered	Yes	Not Answered	Not Answered	Not Answered	Not Answered	Not Answered	Not Answered	Not Answered	Not Answered	Not Answered	Not Answered	Not Answered	Not Answered	Not Answered	Not Answered		Not Answered	Not Answered	Not Answered
6647655420	2018-01-23 08:24:08	2018-01-23 08:25:25	40.129.93.34	76	completed	Not Answered	Not Answered	Not Answered	166476324	weblink	Not Answered	25	Female	Not Answered	Yes	0	1	7 months	7	24.4167	FALSE	FALSE	TRUE	FALSE	FALSE	FALSE	FALSE	3	0	Yes	TRUE	TRUE	FALSE	FALSE	FALSE	TRUE	FALSE	TRUE	FALSE	FALSE	FALSE	25	White	1 week	7	No	1-3 Days	No
6655522962	2018-01-26 11:51:13	2018-01-26 11:52:11	73.133.142.20	58	completed	Not Answered	Not Answered	Not Answered	166476324	weblink	Not Answered	25	Male	Not Answered	No	Not Answered	Not Answered	6 years	72	19	FALSE	FALSE	TRUE	FALSE	FALSE	FALSE	FALSE	3	2	No	Not Answered	Not Answered	Not Answered	Not Answered	Not Answered	Not Answered	Not Answered	Not Answered	Not Answered	Not Answered	Not Answered	Not Answered	Not Answered	Not Answered		Not Answered	Not Answered	Not Answered
6718019344	2018-02-25 13:52:24	2018-02-25 13:53:06	184.98.34.70	42	completed	Not Answered	Not Answered	Not Answered	168195850	weblink	Not Answered	25	Male	Not Answered	No	Not Answered	Not Answered	5 years	60	20	FALSE	FALSE	FALSE	TRUE	FALSE	FALSE	FALSE	4	25	No	Not Answered	Not Answered	Not Answered	Not Answered	Not Answered	Not Answered	Not Answered	Not Answered	Not Answered	Not Answered	Not Answered	Not Answered	Not Answered	Not Answered		Not Answered	Not Answered	Not Answered
6618321621	2018-01-08 14:55:35	2018-01-08 14:57:04	198.255.177.165	89	completed	Not Answered	Not Answered	Not Answered	168195844	facebook	Not Answered	25	Male	Not Answered	Yes	2	4	1 year	12	24	FALSE	FALSE	FALSE	FALSE	TRUE	FALSE	FALSE	5	2	No	Not Answered	Not Answered	Not Answered	Not Answered	Not Answered	Not Answered	Not Answered	Not Answered	Not Answered	Not Answered	Not Answered	Not Answered	Not Answered	Not Answered		Not Answered	Not Answered	Not Answered
6559055565	2017-12-01 16:52:10	2017-12-01 16:53:35	98.169.64.21	85	completed	Not Answered	Not Answered	Not Answered	166386032	weblink	Not Answered	25	Male	Not Answered	No	Not Answered	Not Answered	2018-06-06	78	18.5	Not Answered	Not Answered	Not Answered	Not Answered	Not Answered	Not Answered	Not Answered		Not Answered	No	Not Answered	Not Answered	Not Answered	Not Answered	Not Answered	Not Answered	Not Answered	Not Answered	Not Answered	Not Answered	Not Answered	Not Answered	Not Answered	Not Answered		Not Answered	Not Answered	Not Answered
6559848814	2017-12-02 11:32:15	2017-12-02 11:33:58	174.204.1.33	102	completed	Not Answered	Not Answered	Not Answered	166386032	weblink	Not Answered	25	Male	Not Answered	Yes	None	2018-01-02	2 years 2 months	26	22.8333	Not Answered	Not Answered	Not Answered	Not Answered	Not Answered	Not Answered	Not Answered		Not Answered	No	Not Answered	Not Answered	Not Answered	Not Answered	Not Answered	Not Answered	Not Answered	Not Answered	Not Answered	Not Answered	Not Answered	Not Answered	Not Answered	Not Answered		Not Answered	Not Answered	Not Answered
6674476425	2018-02-05 09:44:46	2018-02-05 09:45:47	68.33.93.19	61	completed	Not Answered	Not Answered	Not Answered	166386032	weblink	Not Answered	25	Male	Not Answered	Yes	0	2	1 years	12	24	FALSE	FALSE	TRUE	FALSE	FALSE	FALSE	FALSE	3	0	Yes	TRUE	TRUE	TRUE	FALSE	FALSE	TRUE	TRUE	TRUE	TRUE	FALSE	FALSE	25	White	2 months	60	Yes	2-4 Weeks	No
			107.214.45.14	27	completed	Not Answered	Not Answered	Not Answered	166386032	weblink	Not Answered	25	Male	Not Answered	No	Not Answered	Not Answered	Not Answered			FALSE	FALSE	FALSE	FALSE	TRUE	FALSE	FALSE	5	0	No	Not Answered	Not Answered	Not Answered	Not Answered	Not Answered	Not Answered	Not Answered	Not Answered	Not Answered	Not Answered	Not Answered	Not Answered	Not Answered	Not Answered		Not Answered	Not Answered	Not Answered
6616210849	2018-01-07 13:28:24	2018-01-07 13:30:03	74.130.40.48	99	completed	Not Answered	Not Answered	Not Answered	168195850	weblink	Not Answered	26	Male	Not Answered	No	Not Answered	Not Answered	5 months	5	25.5833	FALSE	TRUE	FALSE	FALSE	FALSE	FALSE	FALSE	2	0	No	Not Answered	Not Answered	Not Answered	Not Answered	Not Answered	Not Answered	Not Answered	Not Answered	Not Answered	Not Answered	Not Answered	Not Answered	Not Answered	Not Answered		Not Answered	Not Answered	Not Answered
6663390616	2018-01-30 16:09:29	2018-01-30 16:10:03	174.210.1.64	34	completed	Not Answered	Not Answered	Not Answered	168195850	weblink	Not Answered	26	Male	Not Answered	No	Not Answered	Not Answered	2 years	24	24	FALSE	FALSE	FALSE	FALSE	TRUE	FALSE	FALSE	5	7	No	Not Answered	Not Answered	Not Answered	Not Answered	Not Answered	Not Answered	Not Answered	Not Answered	Not Answered	Not Answered	Not Answered	Not Answered	Not Answered	Not Answered		Not Answered	Not Answered	Not Answered
6665350888	2018-01-31 11:10:04	2018-01-31 11:10:32	76.105.128.227	27	completed	Not Answered	Not Answered	Not Answered	168195850	weblink	Not Answered	26	Male	Not Answered	No	Not Answered	Not Answered	1 year	12	25	FALSE	FALSE	FALSE	FALSE	TRUE	FALSE	FALSE	5	2	No	Not Answered	Not Answered	Not Answered	Not Answered	Not Answered	Not Answered	Not Answered	Not Answered	Not Answered	Not Answered	Not Answered	Not Answered	Not Answered	Not Answered		Not Answered	Not Answered	Not Answered
6599574626	2017-12-22 11:57:40	2017-12-22 12:01:16	172.58.39.91	215	completed	Not Answered	Not Answered	Not Answered	167834611	weblink	Not Answered	26	Male	Not Answered	Yes	0	3	2018-06-06	78	19.5	Not Answered	Not Answered	Not Answered	Not Answered	Not Answered	Not Answered	Not Answered		Not Answered	Yes	FALSE	FALSE	FALSE	FALSE	FALSE	TRUE	FALSE	TRUE	FALSE	FALSE	FALSE	25	Purple	1 day	1	No	0 Days	No
6600326262	2017-12-23 07:46:35	2017-12-23 07:47:44	76.27.79.21	68	completed	Not Answered	Not Answered	Not Answered	167834611	weblink	Not Answered	26	Male	Not Answered	No	Not Answered	Not Answered	2.5 years	30	23.5	Not Answered	Not Answered	Not Answered	Not Answered	Not Answered	Not Answered	Not Answered		Not Answered	No	Not Answered	Not Answered	Not Answered	Not Answered	Not Answered	Not Answered	Not Answered	Not Answered	Not Answered	Not Answered	Not Answered	Not Answered	Not Answered	Not Answered		Not Answered	Not Answered	Not Answered
6733123601	2018-03-04 01:02:23	2018-03-04 01:02:58	76.168.179.139	35	completed	Not Answered	Not Answered	Not Answered	168195850	weblink	Not Answered	26	Male	Not Answered	No	Not Answered	Not Answered	1 year	12	25	FALSE	FALSE	FALSE	FALSE	TRUE	FALSE	FALSE	5	2	No	Not Answered	Not Answered	Not Answered	Not Answered	Not Answered	Not Answered	Not Answered	Not Answered	Not Answered	Not Answered	Not Answered	Not Answered	Not Answered	Not Answered		Not Answered	Not Answered	Not Answered
6733132322	2018-03-04 01:17:08	2018-03-04 01:21:31	109.150.224.249	262	completed	Not Answered	Not Answered	Not Answered	168195850	weblink	Not Answered	26	Male	Not Answered	No	Not Answered	Not Answered	7			FALSE	FALSE	FALSE	TRUE	FALSE	FALSE	FALSE	4	0	No	Not Answered	Not Answered	Not Answered	Not Answered	Not Answered	Not Answered	Not Answered	Not Answered	Not Answered	Not Answered	Not Answered	Not Answered	Not Answered	Not Answered		Not Answered	Not Answered	Not Answered
6733180688	2018-03-04 02:41:33	2018-03-04 02:42:57	95.90.238.72	83	completed	Not Answered	Not Answered	Not Answered	168195850	weblink	Not Answered	26	Female	Not Answered	Yes	0	2	6 years	72	20	FALSE	FALSE	FALSE	FALSE	TRUE	FALSE	FALSE	5	20	No	Not Answered	Not Answered	Not Answered	Not Answered	Not Answered	Not Answered	Not Answered	Not Answered	Not Answered	Not Answered	Not Answered	Not Answered	Not Answered	Not Answered		Not Answered	Not Answered	Not Answered
6733251014	2018-03-04 04:34:34	2018-03-04 04:35:35	77.16.215.16	61	completed	Not Answered	Not Answered	Not Answered	168195850	weblink	Not Answered	26	Female	Not Answered	No	Not Answered	Not Answered	3years	36	23	FALSE	FALSE	TRUE	FALSE	FALSE	FALSE	FALSE	3	7	No	Not Answered	Not Answered	Not Answered	Not Answered	Not Answered	Not Answered	Not Answered	Not Answered	Not Answered	Not Answered	Not Answered	Not Answered	Not Answered	Not Answered		Not Answered	Not Answered	Not Answered
6733338562	2018-03-04 06:29:45	2018-03-04 06:30:37	173.178.216.135	51	completed	Not Answered	Not Answered	Not Answered	168195850	weblink	Not Answered	26	Male	Not Answered	No	Not Answered	Not Answered	20 months	20	24.3333	FALSE	TRUE	FALSE	FALSE	FALSE	FALSE	FALSE	2	1	No	Not Answered	Not Answered	Not Answered	Not Answered	Not Answered	Not Answered	Not Answered	Not Answered	Not Answered	Not Answered	Not Answered	Not Answered	Not Answered	Not Answered		Not Answered	Not Answered	Not Answered
6733460429	2018-03-04 08:47:58	2018-03-04 08:49:31	107.77.202.203	92	completed	Not Answered	Not Answered	Not Answered	168195850	weblink	Not Answered	26	Male	Not Answered	Yes	0	1	9	108	17	FALSE	FALSE	FALSE	FALSE	TRUE	FALSE	FALSE	5	15	Yes	TRUE	TRUE	FALSE	FALSE	TRUE	TRUE	FALSE	FALSE	FALSE	FALSE	FALSE	18	Blue	1 day	1	No	1-3 Days	Yes
6732702961	2018-03-03 13:20:24	2018-03-03 13:23:26	90.207.63.196	182	completed	Not Answered	Not Answered	Not Answered	168195850	weblink	Not Answered	26	Male	Not Answered	Yes	1	3	5.5 years	66	20.5	FALSE	FALSE	FALSE	TRUE	FALSE	FALSE	FALSE	4	15	Yes	TRUE	TRUE	FALSE	TRUE	TRUE	TRUE	FALSE	FALSE	TRUE	FALSE	FALSE	26	Purple	None	0	No	1-3 Days	No
6732713868	2018-03-03 13:33:28	2018-03-03 13:33:49	24.63.195.128	20	completed	Not Answered	Not Answered	Not Answered	168195850	weblink	Not Answered	26	Male	Not Answered	No	Not Answered	Not Answered	2			FALSE	FALSE	TRUE	FALSE	FALSE	FALSE	FALSE	3	0	No	Not Answered	Not Answered	Not Answered	Not Answered	Not Answered	Not Answered	Not Answered	Not Answered	Not Answered	Not Answered	Not Answered	Not Answered	Not Answered	Not Answered		Not Answered	Not Answered	Not Answered
6732744483	2018-03-03 14:10:45	2018-03-03 14:11:53	12.157.12.153	67	completed	Not Answered	Not Answered	Not Answered	168195850	weblink	Not Answered	26	Male	Not Answered	No	Not Answered	Not Answered	2 years 4 months	28	23.6667	FALSE	FALSE	TRUE	FALSE	FALSE	FALSE	FALSE	3	1	No	Not Answered	Not Answered	Not Answered	Not Answered	Not Answered	Not Answered	Not Answered	Not Answered	Not Answered	Not Answered	Not Answered	Not Answered	Not Answered	Not Answered		Not Answered	Not Answered	Not Answered
6732754627	2018-03-03 14:24:15	2018-03-03 14:26:39	73.223.181.100	144	completed	Not Answered	Not Answered	Not Answered	168195850	weblink	Not Answered	26	Male	Not Answered	Yes	3	3	2 years	24	24	FALSE	TRUE	FALSE	FALSE	FALSE	FALSE	FALSE	2	0	Yes	TRUE	FALSE	FALSE	FALSE	FALSE	TRUE	FALSE	FALSE	FALSE	FALSE	FALSE	26	White	10 seconds	0	No	0 Days	No
6732830955	2018-03-03 16:11:31	2018-03-03 16:13:16	142.114.31.139	104	completed	Not Answered	Not Answered	Not Answered	168195850	weblink	Not Answered	26	Female	Not Answered	No	Not Answered	Not Answered	4			FALSE	FALSE	TRUE	FALSE	FALSE	FALSE	FALSE	3	0	No	Not Answered	Not Answered	Not Answered	Not Answered	Not Answered	Not Answered	Not Answered	Not Answered	Not Answered	Not Answered	Not Answered	Not Answered	Not Answered	Not Answered		Not Answered	Not Answered	Not Answered
6732852372	2018-03-03 16:44:56	2018-03-03 16:45:52	174.48.25.11	56	completed	Not Answered	Not Answered	Not Answered	168195850	weblink	Not Answered	26	Male	Not Answered	Yes	0	1	0/8	96	18	FALSE	FALSE	FALSE	FALSE	TRUE	FALSE	FALSE	5	20	No	Not Answered	Not Answered	Not Answered	Not Answered	Not Answered	Not Answered	Not Answered	Not Answered	Not Answered	Not Answered	Not Answered	Not Answered	Not Answered	Not Answered		Not Answered	Not Answered	Not Answered
6732884697	2018-03-03 17:35:43	2018-03-03 17:36:56	68.229.248.216	73	completed	Not Answered	Not Answered	Not Answered	168195850	weblink	Not Answered	26	Male	Not Answered	Yes	1	2	3 months	3	25.75	FALSE	FALSE	TRUE	FALSE	FALSE	FALSE	FALSE	3	0	No	Not Answered	Not Answered	Not Answered	Not Answered	Not Answered	Not Answered	Not Answered	Not Answered	Not Answered	Not Answered	Not Answered	Not Answered	Not Answered	Not Answered		Not Answered	Not Answered	Not Answered
6432263463	2017-10-04 18:12:11	2017-10-04 18:13:53	Not Answered	102	completed	Not Answered	Not Answered	Not Answered	163067945	weblink	Not Answered	26	Female	Not Answered	No	Not Answered	Not Answered	4 years	48	22	Not Answered	Not Answered	Not Answered	Not Answered	Not Answered	Not Answered	Not Answered		Not Answered	Yes	TRUE	TRUE	FALSE	FALSE	FALSE	TRUE	TRUE	TRUE	FALSE	FALSE	FALSE	25	Blue	6 weeks	42	Yes	>1 month	No
6432263215	2017-10-04 18:12:05	2017-10-04 18:13:58	Not Answered	113	completed	Not Answered	Not Answered	Not Answered	163067945	weblink	Not Answered	26	Male	Not Answered	Yes	2	2	5 years	60	21	Not Answered	Not Answered	Not Answered	Not Answered	Not Answered	Not Answered	Not Answered		Not Answered	Yes	FALSE	FALSE	TRUE	FALSE	FALSE	TRUE	TRUE	FALSE	FALSE	FALSE	FALSE	21	White	a day, maybe	1	No	1-3 Days	Yes
6432360166	2017-10-04 19:32:51	2017-10-04 19:33:43	Not Answered	52	completed	Not Answered	Not Answered	Not Answered	163067945	weblink	Not Answered	26	Male	Not Answered	No	Not Answered	Not Answered	2 years 1 month	25	23.9167	Not Answered	Not Answered	Not Answered	Not Answered	Not Answered	Not Answered	Not Answered		Not Answered	No	Not Answered	Not Answered	Not Answered	Not Answered	Not Answered	Not Answered	Not Answered	Not Answered	Not Answered	Not Answered	Not Answered	Not Answered	Not Answered	Not Answered		Not Answered	Not Answered	Not Answered
6672179542	2018-02-03 20:02:21	2018-02-03 20:03:19	99.149.177.129	58	completed	Not Answered	Not Answered	Not Answered	168195850	weblink	Not Answered	26	Male	Not Answered	No	Not Answered	Not Answered	9 years 6 months	114	16.5	FALSE	FALSE	FALSE	TRUE	FALSE	FALSE	FALSE	4	10	No	Not Answered	Not Answered	Not Answered	Not Answered	Not Answered	Not Answered	Not Answered	Not Answered	Not Answered	Not Answered	Not Answered	Not Answered	Not Answered	Not Answered		Not Answered	Not Answered	Not Answered
6672207891	2018-02-03 20:59:38	2018-02-03 21:00:53	66.87.150.24	74	completed	Not Answered	Not Answered	Not Answered	168195850	weblink	Not Answered	26	Male	Not Answered	No	Not Answered	Not Answered	8.5 years	102	17.5	FALSE	FALSE	FALSE	TRUE	FALSE	FALSE	FALSE	4	30	Yes	TRUE	FALSE	FALSE	TRUE	FALSE	FALSE	FALSE	TRUE	FALSE	FALSE	FALSE	22	Blue	0	0	No	1-3 Days	No
6600380720	2017-12-23 09:20:24	2017-12-23 09:21:19	70.208.69.197	55	completed	Not Answered	Not Answered	Not Answered	166399646	weblink	Not Answered	26	Male	Not Answered	No	Not Answered	Not Answered	4 years	48	22	Not Answered	Not Answered	Not Answered	Not Answered	Not Answered	Not Answered	Not Answered		Not Answered	No	Not Answered	Not Answered	Not Answered	Not Answered	Not Answered	Not Answered	Not Answered	Not Answered	Not Answered	Not Answered	Not Answered	Not Answered	Not Answered	Not Answered		Not Answered	Not Answered	Not Answered
6590034283	2017-12-17 14:33:07	2017-12-17 14:34:12	108.58.253.154	64	completed	Not Answered	Not Answered	Not Answered	166476324	weblink	Not Answered	26	Male	Not Answered	No	Not Answered	Not Answered	5 Years	60	21	Not Answered	Not Answered	Not Answered	Not Answered	Not Answered	Not Answered	Not Answered		Not Answered	No	Not Answered	Not Answered	Not Answered	Not Answered	Not Answered	Not Answered	Not Answered	Not Answered	Not Answered	Not Answered	Not Answered	Not Answered	Not Answered	Not Answered		Not Answered	Not Answered	Not Answered
6591962786	2017-12-18 13:13:28	2017-12-18 13:15:48	99.106.23.14	140	completed	Not Answered	Not Answered	Not Answered	166476324	weblink	Not Answered	26	Male	Not Answered	No	Not Answered	Not Answered	3 1/4 years	39	22.75	Not Answered	Not Answered	Not Answered	Not Answered	Not Answered	Not Answered	Not Answered		Not Answered	Yes	FALSE	TRUE	FALSE	FALSE	FALSE	TRUE	FALSE	FALSE	FALSE	FALSE	FALSE	25	Blue	None	0	No	1-3 Days	No
6591982402	2017-12-18 13:23:48	2017-12-18 13:24:39	73.164.118.233	51	completed	Not Answered	Not Answered	Not Answered	166476324	weblink	Not Answered	26	Male	Not Answered	No	Not Answered	Not Answered	5 years, 6 months	66	20.5	Not Answered	Not Answered	Not Answered	Not Answered	Not Answered	Not Answered	Not Answered		Not Answered	No	Not Answered	Not Answered	Not Answered	Not Answered	Not Answered	Not Answered	Not Answered	Not Answered	Not Answered	Not Answered	Not Answered	Not Answered	Not Answered	Not Answered		Not Answered	Not Answered	Not Answered
6592057512	2017-12-18 14:02:58	2017-12-18 14:04:23	69.245.207.191	84	completed	Not Answered	Not Answered	Not Answered	166476324	weblink	Not Answered	26	Female	Not Answered	No	Not Answered	Not Answered	24 months	24	24	Not Answered	Not Answered	Not Answered	Not Answered	Not Answered	Not Answered	Not Answered		Not Answered	Yes	TRUE	FALSE	FALSE	FALSE	FALSE	FALSE	FALSE	FALSE	TRUE	FALSE	FALSE	26	White	17 days	17	No	1-2 Weeks	No
6672836702	2018-02-04 12:55:19	2018-02-04 12:57:19	107.77.216.43	120	completed	Not Answered	Not Answered	Not Answered	168195850	weblink	Not Answered	26	Male	Not Answered	No	Not Answered	Not Answered	7 years	84	19	FALSE	TRUE	FALSE	FALSE	FALSE	FALSE	FALSE	2	3	Yes	TRUE	TRUE	FALSE	FALSE	FALSE	FALSE	FALSE	FALSE	FALSE	FALSE	FALSE	19	White	1 week	7	No	0 Days	Yes
6674953592	2018-02-05 13:03:09	2018-02-05 13:03:59	160.39.223.147	50	completed	Not Answered	Not Answered	Not Answered	168195850	weblink	Not Answered	26	Male	Not Answered	No	Not Answered	Not Answered	1 year	12	25	FALSE	FALSE	TRUE	FALSE	FALSE	FALSE	FALSE	3	0	No	Not Answered	Not Answered	Not Answered	Not Answered	Not Answered	Not Answered	Not Answered	Not Answered	Not Answered	Not Answered	Not Answered	Not Answered	Not Answered	Not Answered		Not Answered	Not Answered	Not Answered
6718029696	2018-02-25 14:03:03	2018-02-25 14:05:50	174.217.35.205	167	completed	Not Answered	Not Answered	Not Answered	168195850	weblink	Not Answered	26	Male	Not Answered	Yes	1	3	4 years	48	22	FALSE	FALSE	FALSE	FALSE	TRUE	FALSE	FALSE	5	12	Yes	TRUE	TRUE	FALSE	FALSE	FALSE	TRUE	FALSE	TRUE	FALSE	FALSE	FALSE	24	White	1 week	7	No	4-6 Days	No
6718413723	2018-02-25 20:26:09	2018-02-25 20:26:55	71.220.14.149	46	completed	Not Answered	Not Answered	Not Answered	168195850	weblink	Not Answered	26	Female	Not Answered	Yes	1	2	3 years	36	23	FALSE	TRUE	FALSE	FALSE	FALSE	FALSE	FALSE	2	2	No	Not Answered	Not Answered	Not Answered	Not Answered	Not Answered	Not Answered	Not Answered	Not Answered	Not Answered	Not Answered	Not Answered	Not Answered	Not Answered	Not Answered		Not Answered	Not Answered	Not Answered
6718740321	2018-02-26 01:41:43	2018-02-26 01:42:44	131.212.248.207	60	partial	Not Answered	Not Answered	Not Answered	168195850	weblink	Not Answered	26	Male	Not Answered	Yes	Not Answered	Not Answered	Not Answered			Not Answered	Not Answered	Not Answered	Not Answered	Not Answered	Not Answered	Not Answered		Not Answered	Not Answered	Not Answered	Not Answered	Not Answered	Not Answered	Not Answered	Not Answered	Not Answered	Not Answered	Not Answered	Not Answered	Not Answered	Not Answered	Not Answered	Not Answered		Not Answered	Not Answered	Not Answered
6718741500	2018-02-26 01:42:54	2018-02-26 01:46:36	131.212.248.207	221	completed	Not Answered	Not Answered	Not Answered	168195850	weblink	Not Answered	26	Male	Not Answered	Yes	0	3	2 years	24	24	FALSE	FALSE	TRUE	FALSE	FALSE	FALSE	FALSE	3	3	Yes	FALSE	FALSE	FALSE	FALSE	TRUE	FALSE	FALSE	FALSE	FALSE	FALSE	FALSE	26	Blue	none	0	No	>1 month	No
6720505345	2018-02-26 14:05:02	2018-02-26 14:05:39	129.171.6.198	37	completed	Not Answered	Not Answered	Not Answered	168195850	weblink	Not Answered	26	Male	Not Answered	No	Not Answered	Not Answered	4 years	48	22	TRUE	FALSE	FALSE	FALSE	FALSE	FALSE	FALSE	1	3	No	Not Answered	Not Answered	Not Answered	Not Answered	Not Answered	Not Answered	Not Answered	Not Answered	Not Answered	Not Answered	Not Answered	Not Answered	Not Answered	Not Answered		Not Answered	Not Answered	Not Answered
6732645489	2018-03-03 12:13:20	2018-03-03 12:14:45	82.164.11.171	84	completed	Not Answered	Not Answered	Not Answered	168195850	weblink	Not Answered	26	Male	Not Answered	No	Not Answered	Not Answered	2018-06-09	114	16.5	FALSE	FALSE	FALSE	FALSE	FALSE	FALSE	TRUE	7	30	No	Not Answered	Not Answered	Not Answered	Not Answered	Not Answered	Not Answered	Not Answered	Not Answered	Not Answered	Not Answered	Not Answered	Not Answered	Not Answered	Not Answered		Not Answered	Not Answered	Not Answered
6609566847	2018-01-02 19:04:04	2018-01-02 19:06:40	203.191.179.193	156	completed	Not Answered	Not Answered	Not Answered	167975095	facebook	Not Answered	26	Male	Not Answered	Yes	2	2018-03-04	2018-01-03	37	22.9167	Not Answered	Not Answered	Not Answered	Not Answered	Not Answered	Not Answered	Not Answered		Not Answered	No	Not Answered	Not Answered	Not Answered	Not Answered	Not Answered	Not Answered	Not Answered	Not Answered	Not Answered	Not Answered	Not Answered	Not Answered	Not Answered	Not Answered		Not Answered	Not Answered	Not Answered
6560491931	2017-12-03 06:44:15	2017-12-03 06:46:30	108.51.131.58	134	completed	Not Answered	Not Answered	Not Answered	166386032	weblink	Not Answered	26	Female	Not Answered	No	Not Answered	Not Answered	1 year	12	25	Not Answered	Not Answered	Not Answered	Not Answered	Not Answered	Not Answered	Not Answered		Not Answered	No	Not Answered	Not Answered	Not Answered	Not Answered	Not Answered	Not Answered	Not Answered	Not Answered	Not Answered	Not Answered	Not Answered	Not Answered	Not Answered	Not Answered		Not Answered	Not Answered	Not Answered
			66.25.102.29	110	completed	Not Answered	Not Answered	Not Answered	166386032	weblink	Not Answered	26	Male	Not Answered	Yes	0	1	4	48	22	FALSE	FALSE	TRUE	FALSE	FALSE	FALSE	FALSE	3	8	Yes	TRUE	TRUE	FALSE	FALSE	FALSE	TRUE	FALSE	TRUE	FALSE	FALSE	FALSE	24	Blue	couple of days	2	No	1-3 Days	No
6662669958	2018-01-30 10:48:57	2018-01-30 10:52:27	169.231.100.250	210	completed	Not Answered	Not Answered	Not Answered	168195850	weblink	Not Answered	27	Male	Not Answered	Yes	0	2	96/8	104	18.3333	FALSE	FALSE	FALSE	FALSE	TRUE	FALSE	FALSE	5	25	Yes	TRUE	TRUE	TRUE	TRUE	FALSE	TRUE	TRUE	FALSE	FALSE	FALSE	FALSE	2011	White	1 week	7	No	1-3 Days	No
6665590791	2018-01-31 12:44:57	2018-01-31 12:47:43	174.192.31.104	165	completed	Not Answered	Not Answered	Not Answered	168195850	weblink	Not Answered	27	Male	Not Answered	Yes	0	0	2 years	24	25	FALSE	TRUE	FALSE	FALSE	FALSE	FALSE	FALSE	2	6	Yes	TRUE	TRUE	FALSE	TRUE	TRUE	TRUE	TRUE	TRUE	FALSE	FALSE	FALSE	18	White	4 days	4	No	1-3 Days	No
6665847218	2018-01-31 14:39:37	2018-01-31 14:40:12	86.6.215.116	34	completed	Not Answered	Not Answered	Not Answered	168195850	weblink	Not Answered	27	Male	Not Answered	No	Not Answered	Not Answered	1 year 8 months	20	25.3333	FALSE	FALSE	TRUE	FALSE	FALSE	FALSE	FALSE	3	3	No	Not Answered	Not Answered	Not Answered	Not Answered	Not Answered	Not Answered	Not Answered	Not Answered	Not Answered	Not Answered	Not Answered	Not Answered	Not Answered	Not Answered		Not Answered	Not Answered	Not Answered
6599824850	2017-12-22 16:40:29	2017-12-22 16:41:54	107.77.228.126	84	completed	Not Answered	Not Answered	Not Answered	167834611	weblink	Not Answered	27	Male	Not Answered	Yes	1	1	4.5 years	54	22.5	Not Answered	Not Answered	Not Answered	Not Answered	Not Answered	Not Answered	Not Answered		Not Answered	No	Not Answered	Not Answered	Not Answered	Not Answered	Not Answered	Not Answered	Not Answered	Not Answered	Not Answered	Not Answered	Not Answered	Not Answered	Not Answered	Not Answered		Not Answered	Not Answered	Not Answered
6599852167	2017-12-22 17:18:10	2017-12-22 17:19:22	174.23.193.157	71	completed	Not Answered	Not Answered	Not Answered	167834611	weblink	Not Answered	27	Female	Not Answered	No	Not Answered	Not Answered	3 years	36	24	Not Answered	Not Answered	Not Answered	Not Answered	Not Answered	Not Answered	Not Answered		Not Answered	No	Not Answered	Not Answered	Not Answered	Not Answered	Not Answered	Not Answered	Not Answered	Not Answered	Not Answered	Not Answered	Not Answered	Not Answered	Not Answered	Not Answered		Not Answered	Not Answered	Not Answered
6604806717	2017-12-28 10:31:03	2017-12-28 10:33:56	73.228.127.103	173	completed	Not Answered	Not Answered	Not Answered	167834611	weblink	Not Answered	27	Male	Not Answered	Yes	5	3	10 years	120	17	Not Answered	Not Answered	Not Answered	Not Answered	Not Answered	Not Answered	Not Answered		Not Answered	No	Not Answered	Not Answered	Not Answered	Not Answered	Not Answered	Not Answered	Not Answered	Not Answered	Not Answered	Not Answered	Not Answered	Not Answered	Not Answered	Not Answered		Not Answered	Not Answered	Not Answered
6732885921	2018-03-03 17:37:39	2018-03-03 17:39:33	172.58.91.137	114	completed	Not Answered	Not Answered	Not Answered	168195850	weblink	Not Answered	27	Male	Not Answered	No	Not Answered	Not Answered	10 years	120	17	FALSE	FALSE	FALSE	FALSE	TRUE	FALSE	FALSE	5	30	Yes	TRUE	FALSE	FALSE	FALSE	FALSE	TRUE	FALSE	FALSE	FALSE	FALSE	FALSE	23	Purple	2 weeksjiu	14	No	1-3 Days	No
6732914108	2018-03-03 18:23:08	2018-03-03 18:24:53	59.102.45.53	104	completed	Not Answered	Not Answered	Not Answered	168195850	weblink	Not Answered	27	Male	Not Answered	Yes	1	2	2 years	24	25	FALSE	FALSE	FALSE	TRUE	FALSE	FALSE	FALSE	4	1	Yes	TRUE	TRUE	TRUE	FALSE	FALSE	FALSE	FALSE	FALSE	FALSE	FALSE	FALSE	25	White	4 days	4	No	0 Days	No
6733066119	2018-03-03 23:10:03	2018-03-03 23:10:54	73.68.173.32	50	completed	Not Answered	Not Answered	Not Answered	168195850	weblink	Not Answered	27	Male	Not Answered	No	Not Answered	Not Answered	1 year	12	26	FALSE	TRUE	TRUE	FALSE	FALSE	FALSE	FALSE	2.5	0	No	Not Answered	Not Answered	Not Answered	Not Answered	Not Answered	Not Answered	Not Answered	Not Answered	Not Answered	Not Answered	Not Answered	Not Answered	Not Answered	Not Answered		Not Answered	Not Answered	Not Answered
6733121286	2018-03-04 00:58:25	2018-03-04 00:59:23	136.49.10.109	57	completed	Not Answered	Not Answered	Not Answered	168195850	weblink	Not Answered	27	Male	Not Answered	No	Not Answered	Not Answered	4months)0 years	4	26.6667	FALSE	FALSE	TRUE	FALSE	FALSE	FALSE	FALSE	3	1	No	Not Answered	Not Answered	Not Answered	Not Answered	Not Answered	Not Answered	Not Answered	Not Answered	Not Answered	Not Answered	Not Answered	Not Answered	Not Answered	Not Answered		Not Answered	Not Answered	Not Answered
6733517535	2018-03-04 09:50:29	2018-03-04 09:51:06	208.54.36.239	36	completed	Not Answered	Not Answered	Not Answered	168195850	weblink	Not Answered	27	Male	Not Answered	No	Not Answered	Not Answered	Not Answered			FALSE	FALSE	FALSE	FALSE	FALSE	TRUE	FALSE	6	6	No	Not Answered	Not Answered	Not Answered	Not Answered	Not Answered	Not Answered	Not Answered	Not Answered	Not Answered	Not Answered	Not Answered	Not Answered	Not Answered	Not Answered		Not Answered	Not Answered	Not Answered
6732680479	2018-03-03 12:53:54	2018-03-03 12:54:49	73.232.136.102	55	completed	Not Answered	Not Answered	Not Answered	168195850	weblink	Not Answered	27	Male	Not Answered	No	Not Answered	Not Answered	1years	12	26	FALSE	TRUE	FALSE	FALSE	FALSE	FALSE	FALSE	2	0	No	Not Answered	Not Answered	Not Answered	Not Answered	Not Answered	Not Answered	Not Answered	Not Answered	Not Answered	Not Answered	Not Answered	Not Answered	Not Answered	Not Answered		Not Answered	Not Answered	Not Answered
6732705988	2018-03-03 13:24:06	2018-03-03 13:25:22	210.55.82.130	76	completed	Not Answered	Not Answered	Not Answered	168195850	weblink	Not Answered	27	Male	Not Answered	No	Not Answered	Not Answered	7 years	84	20	FALSE	FALSE	FALSE	TRUE	FALSE	FALSE	FALSE	4	5	Yes	TRUE	TRUE	TRUE	TRUE	FALSE	TRUE	FALSE	TRUE	FALSE	FALSE	FALSE	27	Purple	2 weeks	14	Yes	1-2 Weeks	No
6732746124	2018-03-03 14:13:00	2018-03-03 14:13:42	89.203.30.218	41	completed	Not Answered	Not Answered	Not Answered	168195850	weblink	Not Answered	27	Male	Not Answered	No	Not Answered	Not Answered	12 months	12	26	FALSE	FALSE	TRUE	FALSE	FALSE	FALSE	FALSE	3	0	No	Not Answered	Not Answered	Not Answered	Not Answered	Not Answered	Not Answered	Not Answered	Not Answered	Not Answered	Not Answered	Not Answered	Not Answered	Not Answered	Not Answered		Not Answered	Not Answered	Not Answered
6732787049	2018-03-03 15:07:45	2018-03-03 15:09:36	71.205.12.254	110	completed	Not Answered	Not Answered	Not Answered	168195850	weblink	Not Answered	27	Female	Not Answered	No	Not Answered	Not Answered	2 years/7 months	31	24.4167	FALSE	FALSE	TRUE	FALSE	FALSE	FALSE	FALSE	3	5	Yes	TRUE	TRUE	TRUE	FALSE	FALSE	FALSE	FALSE	TRUE	FALSE	FALSE	FALSE	25	White	2 days	2	No	1-3 Days	No
6432324444	2017-10-04 19:00:57	2017-10-04 19:07:14	Not Answered	376	completed	Not Answered	Not Answered	Not Answered	163067945	weblink	Not Answered	27	Male	Not Answered	No	Not Answered	Not Answered	2			Not Answered	Not Answered	Not Answered	Not Answered	Not Answered	Not Answered	Not Answered		Not Answered	No	Not Answered	Not Answered	Not Answered	Not Answered	Not Answered	Not Answered	Not Answered	Not Answered	Not Answered	Not Answered	Not Answered	Not Answered	Not Answered	Not Answered		Not Answered	Not Answered	Not Answered
6437527226	2017-10-07 09:47:43	2017-10-07 09:54:08	Not Answered	384	completed	Not Answered	Not Answered	Not Answered	163067945	weblink	Not Answered	27	Female	Not Answered	No	Not Answered	Not Answered	Two months	2	26.8333	Not Answered	Not Answered	Not Answered	Not Answered	Not Answered	Not Answered	Not Answered		Not Answered	Yes	FALSE	TRUE	FALSE	FALSE	FALSE	TRUE	FALSE	TRUE	FALSE	FALSE	FALSE	27	White	Two weeks	14	No	4-6 Days	No
6672067427	2018-02-03 16:48:32	2018-02-03 16:49:49	24.183.113.165	76	completed	Not Answered	Not Answered	Not Answered	168195850	weblink	Not Answered	27	Male	Not Answered	Yes	1	3	1			FALSE	TRUE	FALSE	FALSE	FALSE	FALSE	FALSE	2	1	No	Not Answered	Not Answered	Not Answered	Not Answered	Not Answered	Not Answered	Not Answered	Not Answered	Not Answered	Not Answered	Not Answered	Not Answered	Not Answered	Not Answered		Not Answered	Not Answered	Not Answered
6607045981	2017-12-30 19:51:06	2017-12-30 19:54:23	73.100.32.47	196	completed	Not Answered	Not Answered	Not Answered	167935324	weblink	Not Answered	27	Female	Not Answered	Yes	1	2	3			Not Answered	Not Answered	Not Answered	Not Answered	Not Answered	Not Answered	Not Answered		Not Answered	No	Not Answered	Not Answered	Not Answered	Not Answered	Not Answered	Not Answered	Not Answered	Not Answered	Not Answered	Not Answered	Not Answered	Not Answered	Not Answered	Not Answered		Not Answered	Not Answered	Not Answered
6607499021	2017-12-31 16:18:03	2017-12-31 16:19:08	172.58.155.53	64	completed	Not Answered	Not Answered	Not Answered	167935324	weblink	Not Answered	27	Male	Not Answered	No	Not Answered	Not Answered	2 years	24	25	Not Answered	Not Answered	Not Answered	Not Answered	Not Answered	Not Answered	Not Answered		Not Answered	No	Not Answered	Not Answered	Not Answered	Not Answered	Not Answered	Not Answered	Not Answered	Not Answered	Not Answered	Not Answered	Not Answered	Not Answered	Not Answered	Not Answered		Not Answered	Not Answered	Not Answered
6672650522	2018-02-04 09:17:10	2018-02-04 09:19:53	107.77.197.68	162	completed	Not Answered	Not Answered	Not Answered	168195850	weblink	Not Answered	27	Male	Not Answered	Yes	Never	2	9 years 6 months	114	17.5	FALSE	FALSE	FALSE	FALSE	FALSE	TRUE	FALSE	6	15	No	Not Answered	Not Answered	Not Answered	Not Answered	Not Answered	Not Answered	Not Answered	Not Answered	Not Answered	Not Answered	Not Answered	Not Answered	Not Answered	Not Answered		Not Answered	Not Answered	Not Answered
6718178510	2018-02-25 16:35:59	2018-02-25 16:37:04	75.168.51.164	64	completed	Not Answered	Not Answered	Not Answered	168195850	weblink	Not Answered	27	Male	Not Answered	No	Not Answered	Not Answered	8/0	8	26.3333	FALSE	FALSE	TRUE	FALSE	FALSE	FALSE	FALSE	3	2	No	Not Answered	Not Answered	Not Answered	Not Answered	Not Answered	Not Answered	Not Answered	Not Answered	Not Answered	Not Answered	Not Answered	Not Answered	Not Answered	Not Answered		Not Answered	Not Answered	Not Answered
6719385569	2018-02-26 07:20:34	2018-02-26 07:20:58	207.67.16.170	24	completed	Not Answered	Not Answered	Not Answered	168195850	weblink	Not Answered	27	Male	Not Answered	No	Not Answered	Not Answered	7 years	84	20	FALSE	FALSE	FALSE	TRUE	FALSE	FALSE	FALSE	4	2018-05-06	No	Not Answered	Not Answered	Not Answered	Not Answered	Not Answered	Not Answered	Not Answered	Not Answered	Not Answered	Not Answered	Not Answered	Not Answered	Not Answered	Not Answered		Not Answered	Not Answered	Not Answered
6720117812	2018-02-26 11:35:44	2018-02-26 11:38:08	107.4.158.221	143	completed	Not Answered	Not Answered	Not Answered	168195850	weblink	Not Answered	27	Female	Not Answered	Yes	0	About 3	2 years 4 months	28	24.6667	FALSE	TRUE	FALSE	FALSE	FALSE	FALSE	FALSE	2	3	No	Not Answered	Not Answered	Not Answered	Not Answered	Not Answered	Not Answered	Not Answered	Not Answered	Not Answered	Not Answered	Not Answered	Not Answered	Not Answered	Not Answered		Not Answered	Not Answered	Not Answered
6609699957	2018-01-02 22:46:48	2018-01-02 22:47:39	66.68.232.166	51	completed	Not Answered	Not Answered	Not Answered	167975095	facebook	Not Answered	27	Male	Not Answered	No	Not Answered	Not Answered	3 years	36	24	Not Answered	Not Answered	Not Answered	Not Answered	Not Answered	Not Answered	Not Answered		Not Answered	No	Not Answered	Not Answered	Not Answered	Not Answered	Not Answered	Not Answered	Not Answered	Not Answered	Not Answered	Not Answered	Not Answered	Not Answered	Not Answered	Not Answered		Not Answered	Not Answered	Not Answered
6559031001	2017-12-01 16:26:16	2017-12-01 16:27:52	174.205.2.254	96	completed	Not Answered	Not Answered	Not Answered	166386032	weblink	Not Answered	27	Male	Not Answered	No	Not Answered	Not Answered	3 years/10 months	46	23.1667	Not Answered	Not Answered	Not Answered	Not Answered	Not Answered	Not Answered	Not Answered		Not Answered	Yes	FALSE	TRUE	FALSE	TRUE	TRUE	FALSE	FALSE	FALSE	FALSE	FALSE	FALSE	26	Blue	1 day	1	No	0 Days	No
6559785966	2017-12-02 10:16:15	2017-12-02 10:18:16	173.66.186.104	121	completed	Not Answered	Not Answered	Not Answered	166386032	weblink	Not Answered	27	Male	Not Answered	No	Not Answered	Not Answered	5	60	22	Not Answered	Not Answered	Not Answered	Not Answered	Not Answered	Not Answered	Not Answered		Not Answered	Yes	TRUE	FALSE	FALSE	TRUE	TRUE	TRUE	TRUE	TRUE	FALSE	FALSE	FALSE	26	Purple	none	0	Yes	0 Days	Yes
6615519848	2018-01-06 16:32:42	2018-01-06 16:33:55	192.81.35.57	73	completed	Not Answered	Not Answered	Not Answered	168195850	weblink	Not Answered	28	Male	Not Answered	No	Not Answered	Not Answered	2 years	24	26	FALSE	FALSE	TRUE	FALSE	FALSE	FALSE	FALSE	3	1	No	Not Answered	Not Answered	Not Answered	Not Answered	Not Answered	Not Answered	Not Answered	Not Answered	Not Answered	Not Answered	Not Answered	Not Answered	Not Answered	Not Answered		Not Answered	Not Answered	Not Answered
6664569039	2018-01-31 06:21:50	2018-01-31 06:23:16	209.34.18.130	86	completed	Not Answered	Not Answered	Not Answered	168195850	weblink	Not Answered	28	Male	Not Answered	No	Not Answered	Not Answered	15 years, 6 months	186	12.5	FALSE	FALSE	TRUE	FALSE	FALSE	FALSE	FALSE	3	4	No	Not Answered	Not Answered	Not Answered	Not Answered	Not Answered	Not Answered	Not Answered	Not Answered	Not Answered	Not Answered	Not Answered	Not Answered	Not Answered	Not Answered		Not Answered	Not Answered	Not Answered
6599604171	2017-12-22 12:43:34	2017-12-22 12:44:12	209.201.7.186	37	completed	Not Answered	Not Answered	Not Answered	167834611	weblink	Not Answered	28	Male	Not Answered	No	Not Answered	Not Answered	4 Years	48	24	Not Answered	Not Answered	Not Answered	Not Answered	Not Answered	Not Answered	Not Answered		Not Answered	No	Not Answered	Not Answered	Not Answered	Not Answered	Not Answered	Not Answered	Not Answered	Not Answered	Not Answered	Not Answered	Not Answered	Not Answered	Not Answered	Not Answered		Not Answered	Not Answered	Not Answered
6600394194	2017-12-23 09:45:44	2017-12-23 09:46:33	73.243.38.183	48	completed	Not Answered	Not Answered	Not Answered	167834611	weblink	Not Answered	28	Male	Not Answered	No	Not Answered	Not Answered	8 years	96	20	Not Answered	Not Answered	Not Answered	Not Answered	Not Answered	Not Answered	Not Answered		Not Answered	No	Not Answered	Not Answered	Not Answered	Not Answered	Not Answered	Not Answered	Not Answered	Not Answered	Not Answered	Not Answered	Not Answered	Not Answered	Not Answered	Not Answered		Not Answered	Not Answered	Not Answered
6604086552	2017-12-27 21:16:44	2017-12-27 21:18:40	98.202.47.89	116	completed	Not Answered	Not Answered	Not Answered	167834611	weblink	Not Answered	28	Male	Not Answered	Yes	2	5	8 months	8	27.3333	Not Answered	Not Answered	Not Answered	Not Answered	Not Answered	Not Answered	Not Answered		Not Answered	No	Not Answered	Not Answered	Not Answered	Not Answered	Not Answered	Not Answered	Not Answered	Not Answered	Not Answered	Not Answered	Not Answered	Not Answered	Not Answered	Not Answered		Not Answered	Not Answered	Not Answered
6732937277	2018-03-03 18:58:51	2018-03-03 19:00:07	76.170.10.127	76	completed	Not Answered	Not Answered	Not Answered	168195850	weblink	Not Answered	28	Male	Not Answered	No	Not Answered	Not Answered	4 years	38	24.8333	FALSE	FALSE	TRUE	FALSE	FALSE	FALSE	FALSE	3	6	No	Not Answered	Not Answered	Not Answered	Not Answered	Not Answered	Not Answered	Not Answered	Not Answered	Not Answered	Not Answered	Not Answered	Not Answered	Not Answered	Not Answered		Not Answered	Not Answered	Not Answered
6733014673	2018-03-03 21:28:09	2018-03-03 21:28:33	73.121.8.230	24	partial	Not Answered	Not Answered	Not Answered	168195850	weblink	Not Answered	28	Male	Not Answered	Yes	Not Answered	Not Answered	Not Answered			Not Answered	Not Answered	Not Answered	Not Answered	Not Answered	Not Answered	Not Answered		Not Answered	Not Answered	Not Answered	Not Answered	Not Answered	Not Answered	Not Answered	Not Answered	Not Answered	Not Answered	Not Answered	Not Answered	Not Answered	Not Answered	Not Answered	Not Answered		Not Answered	Not Answered	Not Answered
6733029764	2018-03-03 22:00:44	2018-03-03 22:02:10	174.203.0.47	86	completed	Not Answered	Not Answered	Not Answered	168195850	weblink	Not Answered	28	Male	Not Answered	No	Not Answered	Not Answered	3 years	36	25	FALSE	FALSE	TRUE	FALSE	FALSE	FALSE	FALSE	3	4	No	Not Answered	Not Answered	Not Answered	Not Answered	Not Answered	Not Answered	Not Answered	Not Answered	Not Answered	Not Answered	Not Answered	Not Answered	Not Answered	Not Answered		Not Answered	Not Answered	Not Answered
6733048749	2018-03-03 22:34:51	2018-03-03 22:35:53	174.29.37.165	61	completed	Not Answered	Not Answered	Not Answered	168195850	weblink	Not Answered	28	Male	Not Answered	Yes	1	1	1 year 2 months	14	26.8333	FALSE	FALSE	TRUE	FALSE	FALSE	FALSE	FALSE	3	1	Yes	TRUE	TRUE	FALSE	FALSE	FALSE	TRUE	FALSE	FALSE	FALSE	FALSE	FALSE	28	White	0	0	No	0 Days	No
6733144720	2018-03-04 01:39:45	2018-03-04 01:40:23	213.55.176.164	37	completed	Not Answered	Not Answered	Not Answered	168195850	weblink	Not Answered	28	Female	Not Answered	No	Not Answered	Not Answered	4 months	4	27.6667	FALSE	FALSE	FALSE	TRUE	FALSE	FALSE	FALSE	4	0	No	Not Answered	Not Answered	Not Answered	Not Answered	Not Answered	Not Answered	Not Answered	Not Answered	Not Answered	Not Answered	Not Answered	Not Answered	Not Answered	Not Answered		Not Answered	Not Answered	Not Answered
6733244022	2018-03-04 04:24:24	2018-03-04 04:26:20	70.95.130.206	116	completed	Not Answered	Not Answered	Not Answered	168195850	weblink	Not Answered	28	Male	Not Answered	No	Not Answered	Not Answered	8 months	8	27.3333	FALSE	FALSE	FALSE	TRUE	FALSE	FALSE	FALSE	4	2	Yes	FALSE	FALSE	FALSE	TRUE	TRUE	FALSE	FALSE	FALSE	FALSE	FALSE	FALSE	28	White	Did not stop training	0	No	0 Days	No
6733450078	2018-03-04 08:36:21	2018-03-04 08:36:47	72.223.73.207	25	completed	Not Answered	Not Answered	Not Answered	168195850	weblink	Not Answered	28	Male	Not Answered	No	Not Answered	Not Answered	3 years	36	25	FALSE	FALSE	FALSE	TRUE	FALSE	FALSE	FALSE	4	15	No	Not Answered	Not Answered	Not Answered	Not Answered	Not Answered	Not Answered	Not Answered	Not Answered	Not Answered	Not Answered	Not Answered	Not Answered	Not Answered	Not Answered		Not Answered	Not Answered	Not Answered
6732669048	2018-03-03 12:40:44	2018-03-03 12:42:08	50.96.230.214	83	completed	Not Answered	Not Answered	Not Answered	168195850	weblink	Not Answered	28	Male	Not Answered	No	Not Answered	Not Answered	3 years	36	25	FALSE	FALSE	FALSE	FALSE	FALSE	TRUE	FALSE	6	12	Yes	TRUE	TRUE	TRUE	FALSE	TRUE	TRUE	TRUE	TRUE	TRUE	TRUE	FALSE	28	Blue	3 months	90	Yes	>1 month	No
6732670120	2018-03-03 12:41:57	2018-03-03 12:43:49	45.2.255.85	112	completed	Not Answered	Not Answered	Not Answered	168195850	weblink	Not Answered	28	Male	Not Answered	No	Not Answered	Not Answered	2 years	24	26	FALSE	FALSE	FALSE	TRUE	FALSE	FALSE	FALSE	4	1	Yes	TRUE	FALSE	FALSE	FALSE	FALSE	FALSE	FALSE	TRUE	FALSE	FALSE	FALSE	27	White	none, it didn't feel serious.	0	No	0 Days	No
6732687367	2018-03-03 13:01:57	2018-03-03 13:03:34	73.236.74.100	96	completed	Not Answered	Not Answered	Not Answered	168195850	weblink	Not Answered	28	Male	Not Answered	No	Not Answered	Not Answered	9 years	108	19	FALSE	FALSE	FALSE	FALSE	FALSE	TRUE	FALSE	6	25	No	Not Answered	Not Answered	Not Answered	Not Answered	Not Answered	Not Answered	Not Answered	Not Answered	Not Answered	Not Answered	Not Answered	Not Answered	Not Answered	Not Answered		Not Answered	Not Answered	Not Answered
6732688637	2018-03-03 13:03:10	2018-03-03 13:04:05	72.207.0.112	54	completed	Not Answered	Not Answered	Not Answered	168195850	weblink	Not Answered	28	Male	Not Answered	No	Not Answered	Not Answered	10 months	10	27.1667	FALSE	TRUE	FALSE	FALSE	FALSE	FALSE	FALSE	2	0	No	Not Answered	Not Answered	Not Answered	Not Answered	Not Answered	Not Answered	Not Answered	Not Answered	Not Answered	Not Answered	Not Answered	Not Answered	Not Answered	Not Answered		Not Answered	Not Answered	Not Answered
6732698863	2018-03-03 13:15:28	2018-03-03 13:16:01	63.142.222.163	32	partial	Not Answered	Not Answered	Not Answered	168195850	weblink	Not Answered	28	Male	Not Answered	No	Not Answered	Not Answered	Not Answered			Not Answered	Not Answered	Not Answered	Not Answered	Not Answered	Not Answered	Not Answered		Not Answered	Not Answered	Not Answered	Not Answered	Not Answered	Not Answered	Not Answered	Not Answered	Not Answered	Not Answered	Not Answered	Not Answered	Not Answered	Not Answered	Not Answered	Not Answered		Not Answered	Not Answered	Not Answered
6732728699	2018-03-03 13:50:36	2018-03-03 13:52:05	93.193.84.201	89	completed	Not Answered	Not Answered	Not Answered	168195850	weblink	Not Answered	28	Male	Not Answered	Yes	0	1	1y 4m	16	26.6667	FALSE	FALSE	TRUE	FALSE	FALSE	FALSE	FALSE	3	3	No	Not Answered	Not Answered	Not Answered	Not Answered	Not Answered	Not Answered	Not Answered	Not Answered	Not Answered	Not Answered	Not Answered	Not Answered	Not Answered	Not Answered		Not Answered	Not Answered	Not Answered
6432296012	2017-10-04 18:36:33	2017-10-04 18:38:30	Not Answered	117	completed	Not Answered	Not Answered	Not Answered	163067945	weblink	Not Answered	28	Male	Not Answered	No	Not Answered	Not Answered	8 years	96	20	Not Answered	Not Answered	Not Answered	Not Answered	Not Answered	Not Answered	Not Answered		Not Answered	No	Not Answered	Not Answered	Not Answered	Not Answered	Not Answered	Not Answered	Not Answered	Not Answered	Not Answered	Not Answered	Not Answered	Not Answered	Not Answered	Not Answered		Not Answered	Not Answered	Not Answered
6433044379	2017-10-05 05:23:27	2017-10-05 05:24:35	Not Answered	67	completed	Not Answered	Not Answered	Not Answered	163067945	weblink	Not Answered	28	Male	Not Answered	Yes	2	2	3			Not Answered	Not Answered	Not Answered	Not Answered	Not Answered	Not Answered	Not Answered		Not Answered	No	Not Answered	Not Answered	Not Answered	Not Answered	Not Answered	Not Answered	Not Answered	Not Answered	Not Answered	Not Answered	Not Answered	Not Answered	Not Answered	Not Answered		Not Answered	Not Answered	Not Answered
6433662096	2017-10-05 09:21:51	2017-10-05 09:22:39	Not Answered	48	completed	Not Answered	Not Answered	Not Answered	163067945	weblink	Not Answered	28	Male	Not Answered	No	Not Answered	Not Answered	2018-08-04	56	23.3333	Not Answered	Not Answered	Not Answered	Not Answered	Not Answered	Not Answered	Not Answered		Not Answered	No	Not Answered	Not Answered	Not Answered	Not Answered	Not Answered	Not Answered	Not Answered	Not Answered	Not Answered	Not Answered	Not Answered	Not Answered	Not Answered	Not Answered		Not Answered	Not Answered	Not Answered
6591882967	2017-12-18 12:34:50	2017-12-18 12:37:10	174.223.135.139	140	completed	Not Answered	Not Answered	Not Answered	166476324	weblink	Not Answered	28	Male	Not Answered	No	Not Answered	Not Answered	3 years	36	25	Not Answered	Not Answered	Not Answered	Not Answered	Not Answered	Not Answered	Not Answered		Not Answered	Yes	TRUE	TRUE	TRUE	TRUE	FALSE	TRUE	TRUE	TRUE	TRUE	TRUE	FALSE	27	Blue	Month or more	30	Yes	>1 month	No
6592006901	2017-12-18 13:36:11	2017-12-18 13:36:47	162.255.89.80	35	completed	Not Answered	Not Answered	Not Answered	166476324	weblink	Not Answered	28	Male	Not Answered	No	Not Answered	Not Answered	6 years	72	22	Not Answered	Not Answered	Not Answered	Not Answered	Not Answered	Not Answered	Not Answered		Not Answered	No	Not Answered	Not Answered	Not Answered	Not Answered	Not Answered	Not Answered	Not Answered	Not Answered	Not Answered	Not Answered	Not Answered	Not Answered	Not Answered	Not Answered		Not Answered	Not Answered	Not Answered
6592644170	2017-12-18 23:02:00	2017-12-18 23:03:38	71.181.9.70	98	completed	Not Answered	Not Answered	Not Answered	166476324	weblink	Not Answered	28	Male	Not Answered	Yes	Four or Five	Four or Five	5 and a half years	66	22.5	Not Answered	Not Answered	Not Answered	Not Answered	Not Answered	Not Answered	Not Answered		Not Answered	Yes	TRUE	TRUE	TRUE	TRUE	TRUE	FALSE	FALSE	FALSE	TRUE	FALSE	FALSE	24	Blue	No time	0	No	0 Days	No
6672742976	2018-02-04 11:04:52	2018-02-04 11:05:38	174.236.4.67	46	completed	Not Answered	Not Answered	Not Answered	168195850	weblink	Not Answered	28	Male	Not Answered	No	Not Answered	Not Answered	4-5 years	54	23.5	FALSE	FALSE	FALSE	FALSE	FALSE	TRUE	FALSE	6	2	No	Not Answered	Not Answered	Not Answered	Not Answered	Not Answered	Not Answered	Not Answered	Not Answered	Not Answered	Not Answered	Not Answered	Not Answered	Not Answered	Not Answered		Not Answered	Not Answered	Not Answered
6673025334	2018-02-04 16:59:44	2018-02-04 17:00:45	68.97.65.144	61	completed	Not Answered	Not Answered	Not Answered	168195850	weblink	Not Answered	28	Male	Not Answered	No	Not Answered	Not Answered	5 years	60	23	FALSE	FALSE	FALSE	TRUE	FALSE	FALSE	FALSE	4	8	No	Not Answered	Not Answered	Not Answered	Not Answered	Not Answered	Not Answered	Not Answered	Not Answered	Not Answered	Not Answered	Not Answered	Not Answered	Not Answered	Not Answered		Not Answered	Not Answered	Not Answered
6718208803	2018-02-25 17:06:37	2018-02-25 17:07:54	184.101.7.239	77	completed	Not Answered	Not Answered	Not Answered	168195850	weblink	Not Answered	28	Male	Not Answered	Yes	1	2	7years	84	21	FALSE	FALSE	FALSE	TRUE	FALSE	FALSE	FALSE	4	9	No	Not Answered	Not Answered	Not Answered	Not Answered	Not Answered	Not Answered	Not Answered	Not Answered	Not Answered	Not Answered	Not Answered	Not Answered	Not Answered	Not Answered		Not Answered	Not Answered	Not Answered
6720922847	2018-02-26 17:40:09	2018-02-26 17:41:19	68.117.82.128	70	completed	Not Answered	Not Answered	Not Answered	168195850	weblink	Not Answered	28	Male	Not Answered	Yes	0	1	7 years	84	21	FALSE	FALSE	FALSE	FALSE	TRUE	FALSE	FALSE	5	to many to count	No	Not Answered	Not Answered	Not Answered	Not Answered	Not Answered	Not Answered	Not Answered	Not Answered	Not Answered	Not Answered	Not Answered	Not Answered	Not Answered	Not Answered		Not Answered	Not Answered	Not Answered
6620044193	2018-01-09 08:48:55	2018-01-09 08:51:06	50.253.254.109	131	completed	Not Answered	Not Answered	Not Answered	168195844	facebook	Not Answered	28	Male	Not Answered	Yes	0	1	2 years	24	26	FALSE	FALSE	TRUE	FALSE	FALSE	FALSE	FALSE	3	0	No	Not Answered	Not Answered	Not Answered	Not Answered	Not Answered	Not Answered	Not Answered	Not Answered	Not Answered	Not Answered	Not Answered	Not Answered	Not Answered	Not Answered		Not Answered	Not Answered	Not Answered
6559039381	2017-12-01 16:34:49	2017-12-01 16:35:44	96.231.49.128	54	completed	Not Answered	Not Answered	Not Answered	166386032	weblink	Not Answered	28	Male	Not Answered	No	Not Answered	Not Answered	4 years	48	24	Not Answered	Not Answered	Not Answered	Not Answered	Not Answered	Not Answered	Not Answered		Not Answered	No	Not Answered	Not Answered	Not Answered	Not Answered	Not Answered	Not Answered	Not Answered	Not Answered	Not Answered	Not Answered	Not Answered	Not Answered	Not Answered	Not Answered		Not Answered	Not Answered	Not Answered
6660810492	2018-01-29 17:31:51	2018-01-29 17:33:20	104.173.245.225	89	completed	Not Answered	Not Answered	Not Answered	168195850	weblink	Not Answered	29	Male	Not Answered	No	Not Answered	Not Answered	2.5	30	26.5	FALSE	FALSE	FALSE	FALSE	FALSE	TRUE	FALSE	6	10	Yes	TRUE	FALSE	FALSE	FALSE	FALSE	FALSE	FALSE	FALSE	FALSE	FALSE	FALSE	26	White	1day	1	No	1-3 Days	Yes
6663208167	2018-01-30 14:25:08	2018-01-30 14:26:30	107.77.230.135	82	completed	Not Answered	Not Answered	Not Answered	168195850	weblink	Not Answered	29	Male	Not Answered	Yes	2	2	2 years	24	27	FALSE	FALSE	FALSE	FALSE	FALSE	TRUE	FALSE	6	20	No	Not Answered	Not Answered	Not Answered	Not Answered	Not Answered	Not Answered	Not Answered	Not Answered	Not Answered	Not Answered	Not Answered	Not Answered	Not Answered	Not Answered		Not Answered	Not Answered	Not Answered
6663596220	2018-01-30 18:31:22	2018-01-30 18:32:58	73.55.175.164	96	partial	Not Answered	Not Answered	Not Answered	168195850	weblink	Not Answered	29	Male	Not Answered	No	Not Answered	Not Answered	Not Answered			Not Answered	Not Answered	Not Answered	Not Answered	Not Answered	Not Answered	Not Answered		Not Answered	Not Answered	Not Answered	Not Answered	Not Answered	Not Answered	Not Answered	Not Answered	Not Answered	Not Answered	Not Answered	Not Answered	Not Answered	Not Answered	Not Answered	Not Answered		Not Answered	Not Answered	Not Answered
6663600069	2018-01-30 18:34:33	2018-01-30 18:37:11	73.55.175.164	158	completed	Not Answered	Not Answered	Not Answered	168195850	weblink	Not Answered	29	Male	Not Answered	Yes	1	2	2 years	24	27	FALSE	FALSE	TRUE	FALSE	FALSE	FALSE	FALSE	3	0	No	Not Answered	Not Answered	Not Answered	Not Answered	Not Answered	Not Answered	Not Answered	Not Answered	Not Answered	Not Answered	Not Answered	Not Answered	Not Answered	Not Answered		Not Answered	Not Answered	Not Answered
6663839549	2018-01-30 22:19:33	2018-01-30 22:20:46	68.118.144.95	72	completed	Not Answered	Not Answered	Not Answered	168195850	weblink	Not Answered	29	Female	Not Answered	Yes	0	1	1 1/2 years	18	27.5	FALSE	FALSE	FALSE	TRUE	FALSE	FALSE	FALSE	4	2	No	Not Answered	Not Answered	Not Answered	Not Answered	Not Answered	Not Answered	Not Answered	Not Answered	Not Answered	Not Answered	Not Answered	Not Answered	Not Answered	Not Answered		Not Answered	Not Answered	Not Answered
6605151330	2017-12-28 16:10:35	2017-12-28 16:10:51	199.33.226.4	15	partial	Not Answered	Not Answered	Not Answered	167834611	weblink	Not Answered	29	Female	Not Answered	Not Answered	Not Answered	Not Answered	Not Answered			Not Answered	Not Answered	Not Answered	Not Answered	Not Answered	Not Answered	Not Answered		Not Answered	Not Answered	Not Answered	Not Answered	Not Answered	Not Answered	Not Answered	Not Answered	Not Answered	Not Answered	Not Answered	Not Answered	Not Answered	Not Answered	Not Answered	Not Answered		Not Answered	Not Answered	Not Answered
6732966917	2018-03-03 19:52:14	2018-03-03 19:53:02	45.20.199.45	48	completed	Not Answered	Not Answered	Not Answered	168195850	weblink	Not Answered	29	Male	Not Answered	Yes	2	2	5 years	60	24	FALSE	FALSE	FALSE	FALSE	TRUE	FALSE	FALSE	5	20	No	Not Answered	Not Answered	Not Answered	Not Answered	Not Answered	Not Answered	Not Answered	Not Answered	Not Answered	Not Answered	Not Answered	Not Answered	Not Answered	Not Answered		Not Answered	Not Answered	Not Answered
6733233421	2018-03-04 04:08:25	2018-03-04 04:10:02	83.163.115.206	97	completed	Not Answered	Not Answered	Not Answered	168195850	weblink	Not Answered	29	Male	Not Answered	No	Not Answered	Not Answered	6 years	72	23	FALSE	FALSE	FALSE	TRUE	FALSE	FALSE	FALSE	4	8	No	Not Answered	Not Answered	Not Answered	Not Answered	Not Answered	Not Answered	Not Answered	Not Answered	Not Answered	Not Answered	Not Answered	Not Answered	Not Answered	Not Answered		Not Answered	Not Answered	Not Answered
6733578666	2018-03-04 10:57:49	2018-03-04 10:59:01	24.192.190.201	72	completed	Not Answered	Not Answered	Not Answered	168195850	weblink	Not Answered	29	Male	Not Answered	No	Not Answered	Not Answered	4 months	4	28.6667	FALSE	TRUE	FALSE	FALSE	FALSE	FALSE	FALSE	2	0	No	Not Answered	Not Answered	Not Answered	Not Answered	Not Answered	Not Answered	Not Answered	Not Answered	Not Answered	Not Answered	Not Answered	Not Answered	Not Answered	Not Answered		Not Answered	Not Answered	Not Answered
6732689872	2018-03-03 13:04:50	2018-03-03 13:07:10	209.171.88.117	140	completed	Not Answered	Not Answered	Not Answered	168195850	weblink	Not Answered	29	Male	Not Answered	Yes	Never	2	2/0	2	28.8333	FALSE	FALSE	TRUE	FALSE	FALSE	FALSE	FALSE	3	0	Yes	TRUE	TRUE	FALSE	TRUE	FALSE	FALSE	FALSE	FALSE	FALSE	FALSE	FALSE	29	White	5 minutes	0	No	0 Days	No
6732751534	2018-03-03 14:20:20	2018-03-03 14:20:55	76.126.117.141	34	completed	Not Answered	Not Answered	Not Answered	168195850	weblink	Not Answered	29	Male	Not Answered	No	Not Answered	Not Answered	1.5 years	18	27.5	FALSE	FALSE	TRUE	FALSE	FALSE	FALSE	FALSE	3	0	No	Not Answered	Not Answered	Not Answered	Not Answered	Not Answered	Not Answered	Not Answered	Not Answered	Not Answered	Not Answered	Not Answered	Not Answered	Not Answered	Not Answered		Not Answered	Not Answered	Not Answered
6732823186	2018-03-03 16:00:01	2018-03-03 16:00:49	172.58.33.249	47	completed	Not Answered	Not Answered	Not Answered	168195850	weblink	Not Answered	29	Male	Not Answered	No	Not Answered	Not Answered	6 months	6	28.5	FALSE	FALSE	FALSE	FALSE	TRUE	FALSE	FALSE	5	0	No	Not Answered	Not Answered	Not Answered	Not Answered	Not Answered	Not Answered	Not Answered	Not Answered	Not Answered	Not Answered	Not Answered	Not Answered	Not Answered	Not Answered		Not Answered	Not Answered	Not Answered
6432267212	2017-10-04 18:14:39	2017-10-04 18:15:32	Not Answered	53	completed	Not Answered	Not Answered	Not Answered	163067945	weblink	Not Answered	29	Female	Not Answered	No	Not Answered	Not Answered	6 years	72	23	Not Answered	Not Answered	Not Answered	Not Answered	Not Answered	Not Answered	Not Answered		Not Answered	No	Not Answered	Not Answered	Not Answered	Not Answered	Not Answered	Not Answered	Not Answered	Not Answered	Not Answered	Not Answered	Not Answered	Not Answered	Not Answered	Not Answered		Not Answered	Not Answered	Not Answered
6432283120	2017-10-04 18:22:49	2017-10-04 18:28:01	Not Answered	311	completed	Not Answered	Not Answered	Not Answered	163067945	weblink	Not Answered	29	Male	Not Answered	No	Not Answered	Not Answered	8 years	96	21	Not Answered	Not Answered	Not Answered	Not Answered	Not Answered	Not Answered	Not Answered		Not Answered	No	Not Answered	Not Answered	Not Answered	Not Answered	Not Answered	Not Answered	Not Answered	Not Answered	Not Answered	Not Answered	Not Answered	Not Answered	Not Answered	Not Answered		Not Answered	Not Answered	Not Answered
6433672540	2017-10-05 09:25:34	2017-10-05 09:26:38	Not Answered	64	completed	Not Answered	Not Answered	Not Answered	163067945	weblink	Not Answered	29	Male	Not Answered	No	Not Answered	Not Answered	3			Not Answered	Not Answered	Not Answered	Not Answered	Not Answered	Not Answered	Not Answered		Not Answered	No	Not Answered	Not Answered	Not Answered	Not Answered	Not Answered	Not Answered	Not Answered	Not Answered	Not Answered	Not Answered	Not Answered	Not Answered	Not Answered	Not Answered		Not Answered	Not Answered	Not Answered
6672050628	2018-02-03 16:23:04	2018-02-03 16:24:58	107.77.200.111	113	completed	Not Answered	Not Answered	Not Answered	168195850	weblink	Not Answered	29	Female	Not Answered	No	Not Answered	Not Answered	2.5			FALSE	FALSE	TRUE	FALSE	FALSE	FALSE	FALSE	3	0	No	Not Answered	Not Answered	Not Answered	Not Answered	Not Answered	Not Answered	Not Answered	Not Answered	Not Answered	Not Answered	Not Answered	Not Answered	Not Answered	Not Answered		Not Answered	Not Answered	Not Answered
6672109206	2018-02-03 17:56:46	2018-02-03 17:59:45	98.178.134.32	179	completed	Not Answered	Not Answered	Not Answered	168195850	weblink	Not Answered	29	Female	Not Answered	No	Not Answered	Not Answered	5 years 4 months	64	23.6667	FALSE	FALSE	FALSE	FALSE	TRUE	FALSE	FALSE	5	1	Yes	TRUE	TRUE	FALSE	TRUE	TRUE	TRUE	FALSE	FALSE	FALSE	FALSE	FALSE	27	Blue	3 weeks	21	Yes	1-3 Days	No
6592159753	2017-12-18 15:05:39	2017-12-18 15:07:41	162.255.89.80	121	completed	Not Answered	Not Answered	Not Answered	166476324	weblink	Not Answered	29	Female	Not Answered	No	Not Answered	Not Answered	5 years	60	24	Not Answered	Not Answered	Not Answered	Not Answered	Not Answered	Not Answered	Not Answered		Not Answered	Yes	TRUE	TRUE	TRUE	FALSE	TRUE	FALSE	TRUE	FALSE	TRUE	FALSE	FALSE	18	Blue	2 weeks	14	Yes	1-3 Days	Yes
6592991941	2017-12-19 04:01:44	2017-12-19 04:03:14	217.21.226.227	90	completed	Not Answered	Not Answered	Not Answered	166476324	weblink	Not Answered	29	Male	Not Answered	Yes	0	1	4 years	48	25	Not Answered	Not Answered	Not Answered	Not Answered	Not Answered	Not Answered	Not Answered		Not Answered	No	Not Answered	Not Answered	Not Answered	Not Answered	Not Answered	Not Answered	Not Answered	Not Answered	Not Answered	Not Answered	Not Answered	Not Answered	Not Answered	Not Answered		Not Answered	Not Answered	Not Answered
6601085184	2017-12-24 17:39:30	2017-12-24 17:40:01	66.11.165.147	30	completed	Not Answered	Not Answered	Not Answered	166476324	weblink	Not Answered	29	Male	Not Answered	No	Not Answered	Not Answered	10 Years	120	19	Not Answered	Not Answered	Not Answered	Not Answered	Not Answered	Not Answered	Not Answered		Not Answered	No	Not Answered	Not Answered	Not Answered	Not Answered	Not Answered	Not Answered	Not Answered	Not Answered	Not Answered	Not Answered	Not Answered	Not Answered	Not Answered	Not Answered		Not Answered	Not Answered	Not Answered
6673268888	2018-02-04 22:04:28	2018-02-04 22:07:09	73.57.155.119	160	completed	Not Answered	Not Answered	Not Answered	168195850	weblink	Not Answered	29	Female	Not Answered	Yes	Zero	None	2.5 years	30	26.5	FALSE	FALSE	FALSE	FALSE	FALSE	FALSE	TRUE	7	6	Yes	TRUE	TRUE	TRUE	FALSE	FALSE	FALSE	TRUE	TRUE	FALSE	FALSE	FALSE	27	White	I didn't take time off	0	No	0 Days	No
6718326275	2018-02-25 18:57:26	2018-02-25 18:59:00	174.219.2.212	94	completed	Not Answered	Not Answered	Not Answered	168195850	weblink	Not Answered	29	Male	Not Answered	Yes	0	1	26 months	26	26.8333	FALSE	FALSE	FALSE	TRUE	FALSE	FALSE	FALSE	4	1	No	Not Answered	Not Answered	Not Answered	Not Answered	Not Answered	Not Answered	Not Answered	Not Answered	Not Answered	Not Answered	Not Answered	Not Answered	Not Answered	Not Answered		Not Answered	Not Answered	Not Answered
6720297960	2018-02-26 12:42:42	2018-02-26 12:46:10	97.116.70.23	207	completed	Not Answered	Not Answered	Not Answered	168195850	weblink	Not Answered	29	Female	Not Answered	Yes	2	6	5 years	60	24	FALSE	FALSE	FALSE	FALSE	FALSE	TRUE	FALSE	6	8	Yes	TRUE	FALSE	FALSE	FALSE	TRUE	FALSE	FALSE	FALSE	TRUE	FALSE	FALSE	27	Blue	2months	60	Yes	4-6 Days	No
6618720339	2018-01-08 20:19:23	2018-01-08 20:22:59	174.231.131.111	215	completed	Not Answered	Not Answered	Not Answered	168195844	facebook	Not Answered	29	Female	Not Answered	Yes	Never unconscious from a concussion.	Only one that I know of	12 months	12	28	FALSE	FALSE	FALSE	TRUE	FALSE	FALSE	FALSE	4	1	Yes	TRUE	TRUE	FALSE	FALSE	FALSE	TRUE	FALSE	TRUE	FALSE	FALSE	FALSE	28	White	Continued training.	0	No	0 Days	No
6559039320	2017-12-01 16:34:37	2017-12-01 16:36:46	107.77.203.11	129	completed	Not Answered	Not Answered	Not Answered	166386032	weblink	Not Answered	29	Male	Not Answered	Yes	0	1	10 years	120	19	Not Answered	Not Answered	Not Answered	Not Answered	Not Answered	Not Answered	Not Answered		Not Answered	Yes	TRUE	FALSE	FALSE	TRUE	TRUE	TRUE	TRUE	TRUE	TRUE	TRUE	FALSE	28	Brown	1 week	7	Yes	1-3 Days	No
6674099079	2018-02-05 07:24:56	2018-02-05 07:26:32	107.77.241.1	95	completed	Not Answered	Not Answered	Not Answered	166386032	weblink	Not Answered	29	Male	Not Answered	Yes	0	2	Almost 2 yrs	23	27.0833	FALSE	FALSE	TRUE	FALSE	FALSE	FALSE	FALSE	3	0	No	Not Answered	Not Answered	Not Answered	Not Answered	Not Answered	Not Answered	Not Answered	Not Answered	Not Answered	Not Answered	Not Answered	Not Answered	Not Answered	Not Answered		Not Answered	Not Answered	Not Answered
6660486597	2018-01-29 14:25:25	2018-01-29 14:27:12	73.42.97.26	107	completed	Not Answered	Not Answered	Not Answered	168195850	weblink	Not Answered	30	Male	Not Answered	Yes	6	9	2 years	24	28	FALSE	TRUE	FALSE	FALSE	FALSE	FALSE	FALSE	2	0	No	Not Answered	Not Answered	Not Answered	Not Answered	Not Answered	Not Answered	Not Answered	Not Answered	Not Answered	Not Answered	Not Answered	Not Answered	Not Answered	Not Answered		Not Answered	Not Answered	Not Answered
6660789431	2018-01-29 17:19:03	2018-01-29 17:22:27	172.58.40.18	203	completed	Not Answered	Not Answered	Not Answered	168195850	weblink	Not Answered	30	Male	Not Answered	Yes	0	1	3 years 3 months	39	26.75	FALSE	FALSE	FALSE	TRUE	FALSE	FALSE	FALSE	4	8	Yes	TRUE	TRUE	FALSE	FALSE	FALSE	TRUE	FALSE	FALSE	FALSE	FALSE	FALSE	27	White	3 days	3	No	0 Days	No
6599632949	2017-12-22 13:06:13	2017-12-22 13:07:49	152.132.10.2	95	completed	Not Answered	Not Answered	Not Answered	167834611	weblink	Not Answered	30	Female	Not Answered	Yes	0	3	12 months	12	29	Not Answered	Not Answered	Not Answered	Not Answered	Not Answered	Not Answered	Not Answered		Not Answered	Yes	TRUE	TRUE	TRUE	TRUE	TRUE	FALSE	FALSE	FALSE	TRUE	FALSE	TRUE	29	White	none	0	No	1-3 Days	Yes
6732914893	2018-03-03 18:24:36	2018-03-03 18:25:14	74.65.251.54	38	completed	Not Answered	Not Answered	Not Answered	168195850	weblink	Not Answered	30	Male	Not Answered	No	Not Answered	Not Answered	18 months	18	28.5	FALSE	FALSE	TRUE	FALSE	FALSE	FALSE	FALSE	3	1	No	Not Answered	Not Answered	Not Answered	Not Answered	Not Answered	Not Answered	Not Answered	Not Answered	Not Answered	Not Answered	Not Answered	Not Answered	Not Answered	Not Answered		Not Answered	Not Answered	Not Answered
6732928839	2018-03-03 18:45:25	2018-03-03 18:46:04	207.224.163.172	39	completed	Not Answered	Not Answered	Not Answered	168195850	weblink	Not Answered	30	Male	Not Answered	Yes	1	1	7	84	23	FALSE	FALSE	FALSE	TRUE	FALSE	FALSE	FALSE	4	10	No	Not Answered	Not Answered	Not Answered	Not Answered	Not Answered	Not Answered	Not Answered	Not Answered	Not Answered	Not Answered	Not Answered	Not Answered	Not Answered	Not Answered		Not Answered	Not Answered	Not Answered
6732935883	2018-03-03 18:56:55	2018-03-03 18:58:12	174.218.139.78	77	completed	Not Answered	Not Answered	Not Answered	168195850	weblink	Not Answered	30	Male	Not Answered	No	Not Answered	Not Answered	3 years	36	27	FALSE	FALSE	FALSE	FALSE	TRUE	FALSE	FALSE	5	13	Yes	TRUE	TRUE	FALSE	FALSE	TRUE	FALSE	FALSE	FALSE	FALSE	FALSE	FALSE	30	Blue	1 week	7	No	1-3 Days	No
6732965419	2018-03-03 19:49:23	2018-03-03 19:50:04	218.185.235.150	41	completed	Not Answered	Not Answered	Not Answered	168195850	weblink	Not Answered	30	Male	Not Answered	No	Not Answered	Not Answered	5 years	60	25	FALSE	FALSE	FALSE	FALSE	TRUE	FALSE	FALSE	5	20	No	Not Answered	Not Answered	Not Answered	Not Answered	Not Answered	Not Answered	Not Answered	Not Answered	Not Answered	Not Answered	Not Answered	Not Answered	Not Answered	Not Answered		Not Answered	Not Answered	Not Answered
6732992671	2018-03-03 20:41:30	2018-03-03 20:42:23	161.97.203.184	52	completed	Not Answered	Not Answered	Not Answered	168195850	weblink	Not Answered	30	Male	Not Answered	No	Not Answered	Not Answered	1 year	12	29	FALSE	FALSE	FALSE	TRUE	FALSE	FALSE	FALSE	4	2	No	Not Answered	Not Answered	Not Answered	Not Answered	Not Answered	Not Answered	Not Answered	Not Answered	Not Answered	Not Answered	Not Answered	Not Answered	Not Answered	Not Answered		Not Answered	Not Answered	Not Answered
6733031743	2018-03-03 22:04:43	2018-03-03 22:06:05	187.112.102.158	81	completed	Not Answered	Not Answered	Not Answered	168195850	weblink	Not Answered	30	Male	Not Answered	No	Not Answered	Not Answered	2 years	24	28	FALSE	FALSE	TRUE	FALSE	FALSE	FALSE	FALSE	3	0	No	Not Answered	Not Answered	Not Answered	Not Answered	Not Answered	Not Answered	Not Answered	Not Answered	Not Answered	Not Answered	Not Answered	Not Answered	Not Answered	Not Answered		Not Answered	Not Answered	Not Answered
6732707095	2018-03-03 13:25:19	2018-03-03 13:26:21	70.127.44.93	61	completed	Not Answered	Not Answered	Not Answered	168195850	weblink	Not Answered	30	Male	Not Answered	Yes	0	1	10 years	120	20	FALSE	FALSE	TRUE	FALSE	FALSE	FALSE	FALSE	3	3	No	Not Answered	Not Answered	Not Answered	Not Answered	Not Answered	Not Answered	Not Answered	Not Answered	Not Answered	Not Answered	Not Answered	Not Answered	Not Answered	Not Answered		Not Answered	Not Answered	Not Answered
6732801523	2018-03-03 15:28:30	2018-03-03 15:29:10	73.163.167.217	40	completed	Not Answered	Not Answered	Not Answered	168195850	weblink	Not Answered	30	Male	Not Answered	Yes	1	1	10 years	120	20	FALSE	FALSE	FALSE	TRUE	FALSE	FALSE	FALSE	4	2	No	Not Answered	Not Answered	Not Answered	Not Answered	Not Answered	Not Answered	Not Answered	Not Answered	Not Answered	Not Answered	Not Answered	Not Answered	Not Answered	Not Answered		Not Answered	Not Answered	Not Answered
6732883923	2018-03-03 17:34:37	2018-03-03 17:35:27	71.231.239.39	50	completed	Not Answered	Not Answered	Not Answered	168195850	weblink	Not Answered	30	Male	Not Answered	Yes	1	2	3 years	36	27	FALSE	FALSE	TRUE	FALSE	FALSE	FALSE	FALSE	3	3	No	Not Answered	Not Answered	Not Answered	Not Answered	Not Answered	Not Answered	Not Answered	Not Answered	Not Answered	Not Answered	Not Answered	Not Answered	Not Answered	Not Answered		Not Answered	Not Answered	Not Answered
6671082106	2018-02-02 18:45:13	2018-02-02 18:45:45	50.249.30.233	32	completed	Not Answered	Not Answered	Not Answered	168195850	weblink	Not Answered	30	Male	Not Answered	No	Not Answered	Not Answered	5 year	60	25	FALSE	FALSE	FALSE	TRUE	FALSE	FALSE	FALSE	4	4	No	Not Answered	Not Answered	Not Answered	Not Answered	Not Answered	Not Answered	Not Answered	Not Answered	Not Answered	Not Answered	Not Answered	Not Answered	Not Answered	Not Answered		Not Answered	Not Answered	Not Answered
6607024453	2017-12-30 18:51:01	2017-12-30 18:54:29	49.181.171.35	207	completed	Not Answered	Not Answered	Not Answered	167935324	weblink	Not Answered	30	Female	Not Answered	No	Not Answered	Not Answered	5 years	60	25	Not Answered	Not Answered	Not Answered	Not Answered	Not Answered	Not Answered	Not Answered		Not Answered	Yes	TRUE	TRUE	TRUE	TRUE	FALSE	FALSE	FALSE	FALSE	FALSE	FALSE	FALSE	27	White	continued training next day	1	No	0 Days	Yes
6591868920	2017-12-18 12:28:44	2017-12-18 12:29:47	24.106.24.78	63	completed	Not Answered	Not Answered	Not Answered	166476324	weblink	Not Answered	30	Male	Not Answered	Yes	3	4 recognized bya physician, would guess at least 4-5 others where "my bell was rung"	2 years	24	28	Not Answered	Not Answered	Not Answered	Not Answered	Not Answered	Not Answered	Not Answered		Not Answered	No	Not Answered	Not Answered	Not Answered	Not Answered	Not Answered	Not Answered	Not Answered	Not Answered	Not Answered	Not Answered	Not Answered	Not Answered	Not Answered	Not Answered		Not Answered	Not Answered	Not Answered
6592461525	2017-12-18 19:23:09	2017-12-18 19:23:37	115.186.197.194	28	completed	Not Answered	Not Answered	Not Answered	166476324	weblink	Not Answered	30	Male	Not Answered	No	Not Answered	Not Answered	5 Years	60	25	Not Answered	Not Answered	Not Answered	Not Answered	Not Answered	Not Answered	Not Answered		Not Answered	No	Not Answered	Not Answered	Not Answered	Not Answered	Not Answered	Not Answered	Not Answered	Not Answered	Not Answered	Not Answered	Not Answered	Not Answered	Not Answered	Not Answered		Not Answered	Not Answered	Not Answered
6600924754	2017-12-24 08:19:07	2017-12-24 08:20:47	216.121.244.217	99	completed	Not Answered	Not Answered	Not Answered	166476324	weblink	Not Answered	30	Male	Not Answered	Yes	0	1	5			Not Answered	Not Answered	Not Answered	Not Answered	Not Answered	Not Answered	Not Answered		Not Answered	Yes	TRUE	TRUE	FALSE	FALSE	FALSE	TRUE	FALSE	FALSE	FALSE	FALSE	FALSE	Did not have one in BJJ	Other	Concussion occurred previous to BJJ		No	0 Days	No
6601190461	2017-12-24 23:06:25	2017-12-24 23:08:00	71.236.180.54	94	completed	Not Answered	Not Answered	Not Answered	166476324	weblink	Not Answered	30	Male	Not Answered	No	Not Answered	Not Answered	10 years	120	20	Not Answered	Not Answered	Not Answered	Not Answered	Not Answered	Not Answered	Not Answered		Not Answered	No	Not Answered	Not Answered	Not Answered	Not Answered	Not Answered	Not Answered	Not Answered	Not Answered	Not Answered	Not Answered	Not Answered	Not Answered	Not Answered	Not Answered		Not Answered	Not Answered	Not Answered
6608160407	2018-01-01 20:25:19	2018-01-01 20:26:26	172.90.206.33	67	completed	Not Answered	Not Answered	Not Answered	166476324	weblink	Not Answered	30	Male	Not Answered	No	Not Answered	Not Answered	7 yrs	84	23	Not Answered	Not Answered	Not Answered	Not Answered	Not Answered	Not Answered	Not Answered		Not Answered	No	Not Answered	Not Answered	Not Answered	Not Answered	Not Answered	Not Answered	Not Answered	Not Answered	Not Answered	Not Answered	Not Answered	Not Answered	Not Answered	Not Answered		Not Answered	Not Answered	Not Answered
6720407052	2018-02-26 13:24:09	2018-02-26 13:27:17	137.103.57.190	188	completed	Not Answered	Not Answered	Not Answered	168195850	weblink	Not Answered	30	Male	Not Answered	No	Not Answered	Not Answered	13 years	156	17	FALSE	TRUE	FALSE	FALSE	FALSE	FALSE	FALSE	2	10	Yes	FALSE	TRUE	FALSE	FALSE	TRUE	FALSE	FALSE	FALSE	FALSE	FALSE	FALSE	26	Purple	1 month	30	Yes	2-4 Weeks	No
6720525372	2018-02-26 14:12:54	2018-02-26 14:14:14	172.58.87.60	79	completed	Not Answered	Not Answered	Not Answered	168195850	weblink	Not Answered	30	Male	Not Answered	Yes	4	8	10 years	120	20	FALSE	FALSE	FALSE	TRUE	FALSE	FALSE	FALSE	4	20	No	Not Answered	Not Answered	Not Answered	Not Answered	Not Answered	Not Answered	Not Answered	Not Answered	Not Answered	Not Answered	Not Answered	Not Answered	Not Answered	Not Answered		Not Answered	Not Answered	Not Answered
6732642401	2018-03-03 12:09:33	2018-03-03 12:11:40	174.70.103.139	127	completed	Not Answered	Not Answered	Not Answered	168195850	weblink	Not Answered	30	Male	Not Answered	No	Not Answered	Not Answered	5 years	60	25	FALSE	FALSE	TRUE	FALSE	FALSE	FALSE	FALSE	3	4	Yes	FALSE	TRUE	FALSE	FALSE	TRUE	TRUE	FALSE	FALSE	FALSE	FALSE	FALSE	30	Blue	3 days	3	No	1-3 Days	No
6732666148	2018-03-03 12:37:27	2018-03-03 12:38:19	78.152.199.96	52	completed	Not Answered	Not Answered	Not Answered	168195850	weblink	Not Answered	30	Male	Not Answered	No	Not Answered	Not Answered	5 years	60	25	FALSE	TRUE	FALSE	FALSE	FALSE	FALSE	FALSE	2	5	No	Not Answered	Not Answered	Not Answered	Not Answered	Not Answered	Not Answered	Not Answered	Not Answered	Not Answered	Not Answered	Not Answered	Not Answered	Not Answered	Not Answered		Not Answered	Not Answered	Not Answered
6732666910	2018-03-03 12:38:25	2018-03-03 12:39:02	78.152.199.96	37	completed	Not Answered	Not Answered	Not Answered	168195850	weblink	Not Answered	30	Male	Not Answered	No	Not Answered	Not Answered	5 years	60	25	FALSE	TRUE	FALSE	FALSE	FALSE	FALSE	FALSE	2	5	No	Not Answered	Not Answered	Not Answered	Not Answered	Not Answered	Not Answered	Not Answered	Not Answered	Not Answered	Not Answered	Not Answered	Not Answered	Not Answered	Not Answered		Not Answered	Not Answered	Not Answered
6618570038	2018-01-08 17:59:09	2018-01-08 18:00:37	38.86.168.158	87	completed	Not Answered	Not Answered	Not Answered	168195844	facebook	Not Answered	30	Female	Not Answered	No	Not Answered	Not Answered	2 months	2	29.8333	FALSE	FALSE	FALSE	TRUE	FALSE	FALSE	FALSE	4	0	No	Not Answered	Not Answered	Not Answered	Not Answered	Not Answered	Not Answered	Not Answered	Not Answered	Not Answered	Not Answered	Not Answered	Not Answered	Not Answered	Not Answered		Not Answered	Not Answered	Not Answered
6559144744	2017-12-01 18:42:22	2017-12-01 18:43:18	98.163.103.172	55	completed	Not Answered	Not Answered	Not Answered	166386032	weblink	Not Answered	30	Male	Not Answered	No	Not Answered	Not Answered	2years	24	28	Not Answered	Not Answered	Not Answered	Not Answered	Not Answered	Not Answered	Not Answered		Not Answered	No	Not Answered	Not Answered	Not Answered	Not Answered	Not Answered	Not Answered	Not Answered	Not Answered	Not Answered	Not Answered	Not Answered	Not Answered	Not Answered	Not Answered		Not Answered	Not Answered	Not Answered
6674224741	2018-02-05 08:01:53	2018-02-05 08:11:17	96.91.192.22	563	completed	Not Answered	Not Answered	Not Answered	166386032	weblink	Not Answered	30	Male	Not Answered	No	Not Answered	Not Answered	16 months	16	28.6667	FALSE	FALSE	FALSE	FALSE	FALSE	TRUE	FALSE	6	6	No	Not Answered	Not Answered	Not Answered	Not Answered	Not Answered	Not Answered	Not Answered	Not Answered	Not Answered	Not Answered	Not Answered	Not Answered	Not Answered	Not Answered		Not Answered	Not Answered	Not Answered
6615369367	2018-01-06 14:00:08	2018-01-06 14:01:40	174.227.24.236	91	completed	Not Answered	Not Answered	Not Answered	168195850	weblink	Not Answered	31	Female	Not Answered	Yes	0	1	2 years	24	29	FALSE	FALSE	TRUE	FALSE	FALSE	FALSE	FALSE	3	1	No	Not Answered	Not Answered	Not Answered	Not Answered	Not Answered	Not Answered	Not Answered	Not Answered	Not Answered	Not Answered	Not Answered	Not Answered	Not Answered	Not Answered		Not Answered	Not Answered	Not Answered
6616239982	2018-01-07 14:09:46	2018-01-07 14:12:08	71.129.229.109	141	completed	Not Answered	Not Answered	Not Answered	168195850	weblink	Not Answered	31	Male	Not Answered	No	Not Answered	Not Answered	1year & 1 month.	13	29.9167	FALSE	FALSE	TRUE	TRUE	FALSE	FALSE	FALSE	3.5	3	No	Not Answered	Not Answered	Not Answered	Not Answered	Not Answered	Not Answered	Not Answered	Not Answered	Not Answered	Not Answered	Not Answered	Not Answered	Not Answered	Not Answered		Not Answered	Not Answered	Not Answered
6599710138	2017-12-22 14:17:30	2017-12-22 14:18:27	136.60.172.81	57	completed	Not Answered	Not Answered	Not Answered	167834611	weblink	Not Answered	31	Female	Not Answered	No	Not Answered	Not Answered	11 months	11	30.0833	Not Answered	Not Answered	Not Answered	Not Answered	Not Answered	Not Answered	Not Answered		Not Answered	No	Not Answered	Not Answered	Not Answered	Not Answered	Not Answered	Not Answered	Not Answered	Not Answered	Not Answered	Not Answered	Not Answered	Not Answered	Not Answered	Not Answered		Not Answered	Not Answered	Not Answered
6732986756	2018-03-03 20:29:54	2018-03-03 20:30:39	192.136.237.106	44	completed	Not Answered	Not Answered	Not Answered	168195850	weblink	Not Answered	31	Male	Not Answered	No	Not Answered	Not Answered	2018-01-01	13	29.9167	FALSE	FALSE	TRUE	FALSE	FALSE	FALSE	FALSE	3	0	No	Not Answered	Not Answered	Not Answered	Not Answered	Not Answered	Not Answered	Not Answered	Not Answered	Not Answered	Not Answered	Not Answered	Not Answered	Not Answered	Not Answered		Not Answered	Not Answered	Not Answered
6733036663	2018-03-03 22:10:02	2018-03-03 22:10:59	175.158.233.18	57	completed	Not Answered	Not Answered	Not Answered	168195850	weblink	Not Answered	31	Male	Not Answered	No	Not Answered	Not Answered	2018-09-01	109	21.9167	FALSE	FALSE	FALSE	TRUE	FALSE	FALSE	FALSE	4	1	No	Not Answered	Not Answered	Not Answered	Not Answered	Not Answered	Not Answered	Not Answered	Not Answered	Not Answered	Not Answered	Not Answered	Not Answered	Not Answered	Not Answered		Not Answered	Not Answered	Not Answered
6733078644	2018-03-03 23:36:08	2018-03-03 23:37:14	203.99.56.23	66	completed	Not Answered	Not Answered	Not Answered	168195850	weblink	Not Answered	31	Male	Not Answered	Yes	0	1	14 months	14	29.8333	FALSE	TRUE	FALSE	FALSE	FALSE	FALSE	FALSE	2	0	No	Not Answered	Not Answered	Not Answered	Not Answered	Not Answered	Not Answered	Not Answered	Not Answered	Not Answered	Not Answered	Not Answered	Not Answered	Not Answered	Not Answered		Not Answered	Not Answered	Not Answered
6733254438	2018-03-04 04:39:46	2018-03-04 04:41:38	2.81.85.152	112	completed	Not Answered	Not Answered	Not Answered	168195850	weblink	Not Answered	31	Male	Not Answered	Yes	0	1	1 Year	12	30	FALSE	TRUE	FALSE	FALSE	FALSE	FALSE	FALSE	2	0	No	Not Answered	Not Answered	Not Answered	Not Answered	Not Answered	Not Answered	Not Answered	Not Answered	Not Answered	Not Answered	Not Answered	Not Answered	Not Answered	Not Answered		Not Answered	Not Answered	Not Answered
6733319285	2018-03-04 06:05:57	2018-03-04 06:06:45	151.64.97.140	48	completed	Not Answered	Not Answered	Not Answered	168195850	weblink	Not Answered	31	Male	Not Answered	Yes	1	1	4 y	48	27	FALSE	FALSE	TRUE	FALSE	FALSE	FALSE	FALSE	3	2	No	Not Answered	Not Answered	Not Answered	Not Answered	Not Answered	Not Answered	Not Answered	Not Answered	Not Answered	Not Answered	Not Answered	Not Answered	Not Answered	Not Answered		Not Answered	Not Answered	Not Answered
6733412956	2018-03-04 07:54:32	2018-03-04 07:55:24	107.77.249.6	52	completed	Not Answered	Not Answered	Not Answered	168195850	weblink	Not Answered	31	Male	Not Answered	No	Not Answered	Not Answered	2 years	24	29	FALSE	FALSE	TRUE	FALSE	FALSE	FALSE	FALSE	3	1	No	Not Answered	Not Answered	Not Answered	Not Answered	Not Answered	Not Answered	Not Answered	Not Answered	Not Answered	Not Answered	Not Answered	Not Answered	Not Answered	Not Answered		Not Answered	Not Answered	Not Answered
6733497750	2018-03-04 09:26:43	2018-03-04 09:51:00	96.49.140.111	1456	completed	Not Answered	Not Answered	Not Answered	168195850	weblink	Not Answered	31	Male	Not Answered	Yes	0	unknown	9 years	108	22	FALSE	FALSE	FALSE	TRUE	TRUE	FALSE	FALSE	4.5	20	No	Not Answered	Not Answered	Not Answered	Not Answered	Not Answered	Not Answered	Not Answered	Not Answered	Not Answered	Not Answered	Not Answered	Not Answered	Not Answered	Not Answered		Not Answered	Not Answered	Not Answered
6732715753	2018-03-03 13:35:44	2018-03-03 13:36:08	196.52.39.10	23	completed	Not Answered	Not Answered	Not Answered	168195850	weblink	Not Answered	31	Male	Not Answered	No	Not Answered	Not Answered	5 years	60	26	FALSE	FALSE	TRUE	FALSE	FALSE	FALSE	FALSE	3	3	No	Not Answered	Not Answered	Not Answered	Not Answered	Not Answered	Not Answered	Not Answered	Not Answered	Not Answered	Not Answered	Not Answered	Not Answered	Not Answered	Not Answered		Not Answered	Not Answered	Not Answered
6732875830	2018-03-03 17:21:30	2018-03-03 17:22:23	172.58.185.99	53	completed	Not Answered	Not Answered	Not Answered	168195850	weblink	Not Answered	31	Male	Not Answered	No	Not Answered	Not Answered	2 months	2	30.8333	FALSE	FALSE	TRUE	FALSE	FALSE	FALSE	FALSE	3	0	No	Not Answered	Not Answered	Not Answered	Not Answered	Not Answered	Not Answered	Not Answered	Not Answered	Not Answered	Not Answered	Not Answered	Not Answered	Not Answered	Not Answered		Not Answered	Not Answered	Not Answered
6432392523	2017-10-04 20:01:13	2017-10-04 20:03:11	Not Answered	118	completed	Not Answered	Not Answered	Not Answered	163067945	weblink	Not Answered	31	Male	Not Answered	No	Not Answered	Not Answered	19 years	228	12	Not Answered	Not Answered	Not Answered	Not Answered	Not Answered	Not Answered	Not Answered		Not Answered	Yes	TRUE	TRUE	TRUE	FALSE	FALSE	TRUE	TRUE	TRUE	FALSE	FALSE	FALSE	20	Brown	3 days	3	No	1-3 Days	No
6432942793	2017-10-05 04:23:13	2017-10-05 04:24:12	Not Answered	58	completed	Not Answered	Not Answered	Not Answered	163067945	weblink	Not Answered	31	Male	Not Answered	No	Not Answered	Not Answered	4 years	48	27	Not Answered	Not Answered	Not Answered	Not Answered	Not Answered	Not Answered	Not Answered		Not Answered	No	Not Answered	Not Answered	Not Answered	Not Answered	Not Answered	Not Answered	Not Answered	Not Answered	Not Answered	Not Answered	Not Answered	Not Answered	Not Answered	Not Answered		Not Answered	Not Answered	Not Answered
6607155602	2017-12-31 01:16:00	2017-12-31 01:16:52	82.15.175.141	52	completed	Not Answered	Not Answered	Not Answered	167935324	weblink	Not Answered	31	Male	Not Answered	No	Not Answered	Not Answered	8 years	96	23	Not Answered	Not Answered	Not Answered	Not Answered	Not Answered	Not Answered	Not Answered		Not Answered	No	Not Answered	Not Answered	Not Answered	Not Answered	Not Answered	Not Answered	Not Answered	Not Answered	Not Answered	Not Answered	Not Answered	Not Answered	Not Answered	Not Answered		Not Answered	Not Answered	Not Answered
6600706501	2017-12-23 22:25:37	2017-12-23 22:26:52	174.237.136.206	74	completed	Not Answered	Not Answered	Not Answered	166399646	weblink	Not Answered	31	Male	Not Answered	No	Not Answered	Not Answered	8 years	96	23	Not Answered	Not Answered	Not Answered	Not Answered	Not Answered	Not Answered	Not Answered		Not Answered	No	Not Answered	Not Answered	Not Answered	Not Answered	Not Answered	Not Answered	Not Answered	Not Answered	Not Answered	Not Answered	Not Answered	Not Answered	Not Answered	Not Answered		Not Answered	Not Answered	Not Answered
6603082798	2017-12-27 05:03:20	2017-12-27 05:04:02	72.53.137.42	41	completed	Not Answered	Not Answered	Not Answered	166476324	weblink	Not Answered	31	Male	Not Answered	Yes	0	3	7 years	84	24	Not Answered	Not Answered	Not Answered	Not Answered	Not Answered	Not Answered	Not Answered		Not Answered	No	Not Answered	Not Answered	Not Answered	Not Answered	Not Answered	Not Answered	Not Answered	Not Answered	Not Answered	Not Answered	Not Answered	Not Answered	Not Answered	Not Answered		Not Answered	Not Answered	Not Answered
6701348459	2018-02-16 23:12:20	2018-02-16 23:13:46	70.117.144.7	85	completed	Not Answered	Not Answered	Not Answered	168195850	weblink	Not Answered	31	Male	Not Answered	No	Not Answered	Not Answered	12 years	144	19	FALSE	FALSE	FALSE	FALSE	FALSE	TRUE	FALSE	6	100	No	Not Answered	Not Answered	Not Answered	Not Answered	Not Answered	Not Answered	Not Answered	Not Answered	Not Answered	Not Answered	Not Answered	Not Answered	Not Answered	Not Answered		Not Answered	Not Answered	Not Answered
6718120917	2018-02-25 15:35:44	2018-02-25 15:37:37	173.89.234.252	112	completed	Not Answered	Not Answered	Not Answered	168195850	weblink	Not Answered	31	Male	Not Answered	No	Not Answered	Not Answered	3+ years	36	28	FALSE	FALSE	FALSE	FALSE	FALSE	TRUE	FALSE	6	10	No	Not Answered	Not Answered	Not Answered	Not Answered	Not Answered	Not Answered	Not Answered	Not Answered	Not Answered	Not Answered	Not Answered	Not Answered	Not Answered	Not Answered		Not Answered	Not Answered	Not Answered
6718254281	2018-02-25 17:49:01	2018-02-25 17:51:01	73.94.225.167	120	completed	Not Answered	Not Answered	Not Answered	168195850	weblink	Not Answered	31	Male	Not Answered	Yes	0	2	4 years	48	27	FALSE	TRUE	FALSE	FALSE	FALSE	FALSE	FALSE	2	0	No	Not Answered	Not Answered	Not Answered	Not Answered	Not Answered	Not Answered	Not Answered	Not Answered	Not Answered	Not Answered	Not Answered	Not Answered	Not Answered	Not Answered		Not Answered	Not Answered	Not Answered
6720199362	2018-02-26 12:05:53	2018-02-26 12:08:01	75.168.81.202	128	completed	Not Answered	Not Answered	Not Answered	168195850	weblink	Not Answered	31	Female	Not Answered	No	Not Answered	Not Answered	5 years	60	26	FALSE	FALSE	FALSE	FALSE	TRUE	FALSE	FALSE	5	10	Yes	TRUE	TRUE	FALSE	FALSE	FALSE	TRUE	FALSE	TRUE	FALSE	FALSE	FALSE	26	White	A couple days	2	No	0 Days	Yes
6721085978	2018-02-26 19:29:54	2018-02-26 19:31:33	65.128.175.241	99	completed	Not Answered	Not Answered	Not Answered	168195850	weblink	Not Answered	31	Female	Not Answered	Yes	1	6	6 years	72	25	FALSE	FALSE	FALSE	FALSE	TRUE	FALSE	FALSE	5	27	Yes	TRUE	TRUE	TRUE	TRUE	TRUE	TRUE	TRUE	TRUE	TRUE	TRUE	FALSE	25	White	>day		No	1-3 Days	Yes
6729230890	2018-03-01 17:57:25	2018-03-01 17:58:48	75.72.37.0	83	completed	Not Answered	Not Answered	Not Answered	168195850	weblink	Not Answered	31	Male	Not Answered	Yes	1	2	8years	96	23	FALSE	TRUE	FALSE	FALSE	FALSE	FALSE	FALSE	2	15	Yes	TRUE	FALSE	TRUE	FALSE	FALSE	FALSE	FALSE	FALSE	FALSE	FALSE	FALSE	22	White	none	0	No	0 Days	No
6732660006	2018-03-03 12:30:11	2018-03-03 12:30:43	73.235.164.168	32	completed	Not Answered	Not Answered	Not Answered	168195850	weblink	Not Answered	31	Male	Not Answered	No	Not Answered	Not Answered	1.5 years	18	29.5	FALSE	FALSE	TRUE	FALSE	FALSE	FALSE	FALSE	3	0	No	Not Answered	Not Answered	Not Answered	Not Answered	Not Answered	Not Answered	Not Answered	Not Answered	Not Answered	Not Answered	Not Answered	Not Answered	Not Answered	Not Answered		Not Answered	Not Answered	Not Answered
6618666672	2018-01-08 19:26:02	2018-01-08 19:26:56	120.28.148.240	54	completed	Not Answered	Not Answered	Not Answered	168195844	facebook	Not Answered	31	Male	Not Answered	No	Not Answered	Not Answered	2 years and counting	2	30.8333	FALSE	TRUE	FALSE	FALSE	FALSE	FALSE	FALSE	2	0	No	Not Answered	Not Answered	Not Answered	Not Answered	Not Answered	Not Answered	Not Answered	Not Answered	Not Answered	Not Answered	Not Answered	Not Answered	Not Answered	Not Answered		Not Answered	Not Answered	Not Answered
6559108421	2017-12-01 17:54:26	2017-12-01 17:56:00	174.204.5.165	94	completed	Not Answered	Not Answered	Not Answered	166386032	weblink	Not Answered	31	Male	Not Answered	No	Not Answered	Not Answered	8 years/11 months	107	22.0833	Not Answered	Not Answered	Not Answered	Not Answered	Not Answered	Not Answered	Not Answered		Not Answered	Yes	TRUE	TRUE	FALSE	FALSE	TRUE	FALSE	FALSE	FALSE	FALSE	FALSE	FALSE	24	Blue	2 weeks	14	Yes	1-2 Weeks	No
6559114315	2017-12-01 18:01:49	2017-12-01 18:02:27	100.36.132.54	38	completed	Not Answered	Not Answered	Not Answered	166386032	weblink	Not Answered	31	Male	Not Answered	No	Not Answered	Not Answered	9 years	108	22	Not Answered	Not Answered	Not Answered	Not Answered	Not Answered	Not Answered	Not Answered		Not Answered	No	Not Answered	Not Answered	Not Answered	Not Answered	Not Answered	Not Answered	Not Answered	Not Answered	Not Answered	Not Answered	Not Answered	Not Answered	Not Answered	Not Answered		Not Answered	Not Answered	Not Answered
6661092127	2018-01-29 21:21:34	2018-01-29 21:23:33	73.53.228.11	119	completed	Not Answered	Not Answered	Not Answered	168195850	weblink	Not Answered	32	Female	Not Answered	Yes	1	2	2012-11-01	63	26.75	FALSE	FALSE	FALSE	FALSE	FALSE	TRUE	FALSE	6	10	No	Not Answered	Not Answered	Not Answered	Not Answered	Not Answered	Not Answered	Not Answered	Not Answered	Not Answered	Not Answered	Not Answered	Not Answered	Not Answered	Not Answered		Not Answered	Not Answered	Not Answered
6663531432	2018-01-30 15:09:14	2018-01-30 17:45:01	72.240.71.116	9346	partial	Not Answered	Not Answered	Not Answered	168195850	weblink	Not Answered	32	Male	Not Answered	Yes	Not Answered	Not Answered	Not Answered			Not Answered	Not Answered	Not Answered	Not Answered	Not Answered	Not Answered	Not Answered		Not Answered	Not Answered	Not Answered	Not Answered	Not Answered	Not Answered	Not Answered	Not Answered	Not Answered	Not Answered	Not Answered	Not Answered	Not Answered	Not Answered	Not Answered	Not Answered		Not Answered	Not Answered	Not Answered
6732900567	2018-03-03 18:00:55	2018-03-03 18:03:01	75.73.241.3	125	completed	Not Answered	Not Answered	Not Answered	168195850	weblink	Not Answered	32	Male	Not Answered	Yes	2	3	2 yrs 6 mos	30	29.5	FALSE	FALSE	TRUE	FALSE	FALSE	FALSE	FALSE	3	2	No	Not Answered	Not Answered	Not Answered	Not Answered	Not Answered	Not Answered	Not Answered	Not Answered	Not Answered	Not Answered	Not Answered	Not Answered	Not Answered	Not Answered		Not Answered	Not Answered	Not Answered
6732913417	2018-03-03 18:22:14	2018-03-03 18:23:08	49.185.245.177	54	completed	Not Answered	Not Answered	Not Answered	168195850	weblink	Not Answered	32	Male	Not Answered	No	Not Answered	Not Answered	3.5 years	42	28.5	FALSE	FALSE	TRUE	FALSE	FALSE	FALSE	FALSE	3	1	No	Not Answered	Not Answered	Not Answered	Not Answered	Not Answered	Not Answered	Not Answered	Not Answered	Not Answered	Not Answered	Not Answered	Not Answered	Not Answered	Not Answered		Not Answered	Not Answered	Not Answered
6732691497	2018-03-03 13:06:38	2018-03-03 13:08:32	203.214.105.188	113	completed	Not Answered	Not Answered	Not Answered	168195850	weblink	Not Answered	32	Male	Not Answered	Yes	0	3	4years	48	28	FALSE	FALSE	TRUE	FALSE	FALSE	FALSE	FALSE	3	2	No	Not Answered	Not Answered	Not Answered	Not Answered	Not Answered	Not Answered	Not Answered	Not Answered	Not Answered	Not Answered	Not Answered	Not Answered	Not Answered	Not Answered		Not Answered	Not Answered	Not Answered
6732716158	2018-03-03 13:36:06	2018-03-03 13:38:26	73.164.84.77	140	completed	Not Answered	Not Answered	Not Answered	168195850	weblink	Not Answered	32	Male	Not Answered	Yes	1	1	3	36	29	FALSE	FALSE	FALSE	TRUE	FALSE	FALSE	FALSE	4	16	No	Not Answered	Not Answered	Not Answered	Not Answered	Not Answered	Not Answered	Not Answered	Not Answered	Not Answered	Not Answered	Not Answered	Not Answered	Not Answered	Not Answered		Not Answered	Not Answered	Not Answered
6732718175	2018-03-03 13:38:32	2018-03-03 13:39:21	174.53.215.36	48	completed	Not Answered	Not Answered	Not Answered	168195850	weblink	Not Answered	32	Male	Not Answered	No	Not Answered	Not Answered	9 years 3 months	111	22.75	FALSE	FALSE	FALSE	FALSE	TRUE	FALSE	FALSE	5	30	No	Not Answered	Not Answered	Not Answered	Not Answered	Not Answered	Not Answered	Not Answered	Not Answered	Not Answered	Not Answered	Not Answered	Not Answered	Not Answered	Not Answered		Not Answered	Not Answered	Not Answered
6732841068	2018-03-03 16:27:15	2018-03-03 16:28:40	23.226.131.150	84	completed	Not Answered	Not Answered	Not Answered	168195850	weblink	Not Answered	32	Male	Not Answered	No	Not Answered	Not Answered	14	168	18	FALSE	FALSE	TRUE	FALSE	FALSE	FALSE	FALSE	3	8	Yes	TRUE	FALSE	FALSE	FALSE	TRUE	TRUE	FALSE	TRUE	FALSE	FALSE	FALSE	21	White	2 weeks	14	Yes	4-6 Days	No
6432318583	2017-10-04 18:56:08	2017-10-04 18:57:03	Not Answered	54	completed	Not Answered	Not Answered	Not Answered	163067945	weblink	Not Answered	32	Male	Not Answered	No	Not Answered	Not Answered	1 year	12	31	Not Answered	Not Answered	Not Answered	Not Answered	Not Answered	Not Answered	Not Answered		Not Answered	No	Not Answered	Not Answered	Not Answered	Not Answered	Not Answered	Not Answered	Not Answered	Not Answered	Not Answered	Not Answered	Not Answered	Not Answered	Not Answered	Not Answered		Not Answered	Not Answered	Not Answered
6432399331	2017-10-04 20:07:31	2017-10-04 20:10:00	Not Answered	149	completed	Not Answered	Not Answered	Not Answered	163067945	weblink	Not Answered	32	Male	Not Answered	Yes	Once	6	2018-06-06	78	25.5	Not Answered	Not Answered	Not Answered	Not Answered	Not Answered	Not Answered	Not Answered		Not Answered	Yes	TRUE	FALSE	TRUE	FALSE	FALSE	FALSE	FALSE	FALSE	FALSE	FALSE	FALSE	26	White	Nonek	0	No	0 Days	Yes
6433035278	2017-10-05 05:18:57	2017-10-05 05:19:39	Not Answered	42	completed	Not Answered	Not Answered	Not Answered	163067945	weblink	Not Answered	32	Male	Not Answered	Yes	3	3	14 years	168	18	Not Answered	Not Answered	Not Answered	Not Answered	Not Answered	Not Answered	Not Answered		Not Answered	No	Not Answered	Not Answered	Not Answered	Not Answered	Not Answered	Not Answered	Not Answered	Not Answered	Not Answered	Not Answered	Not Answered	Not Answered	Not Answered	Not Answered		Not Answered	Not Answered	Not Answered
6671855831	2018-02-03 11:59:31	2018-02-03 12:00:47	74.103.196.28	75	completed	Not Answered	Not Answered	Not Answered	168195850	weblink	Not Answered	32	Male	Not Answered	No	Not Answered	Not Answered	7 years	84	25	FALSE	FALSE	TRUE	FALSE	FALSE	FALSE	FALSE	3	6	No	Not Answered	Not Answered	Not Answered	Not Answered	Not Answered	Not Answered	Not Answered	Not Answered	Not Answered	Not Answered	Not Answered	Not Answered	Not Answered	Not Answered		Not Answered	Not Answered	Not Answered
6672194774	2018-02-03 20:31:39	2018-02-03 20:33:12	98.253.33.175	93	completed	Not Answered	Not Answered	Not Answered	168195850	weblink	Not Answered	32	Male	Not Answered	Yes	2	4	4 years	48	28	FALSE	FALSE	FALSE	TRUE	FALSE	FALSE	FALSE	4	3	No	Not Answered	Not Answered	Not Answered	Not Answered	Not Answered	Not Answered	Not Answered	Not Answered	Not Answered	Not Answered	Not Answered	Not Answered	Not Answered	Not Answered		Not Answered	Not Answered	Not Answered
6672510972	2018-02-04 06:30:41	2018-02-04 06:32:54	65.30.185.205	132	completed	Not Answered	Not Answered	Not Answered	168195850	weblink	Not Answered	32	Female	Not Answered	No	Not Answered	Not Answered	5 years 8 months	68	26.3333	FALSE	FALSE	TRUE	FALSE	FALSE	FALSE	FALSE	3	5	No	Not Answered	Not Answered	Not Answered	Not Answered	Not Answered	Not Answered	Not Answered	Not Answered	Not Answered	Not Answered	Not Answered	Not Answered	Not Answered	Not Answered		Not Answered	Not Answered	Not Answered
6591666167	2017-12-18 10:55:10	2017-12-18 10:56:00	207.225.131.140	50	completed	Not Answered	Not Answered	Not Answered	166476324	weblink	Not Answered	32	Male	Not Answered	Yes	1	2018-05-06	2 years	24	30	Not Answered	Not Answered	Not Answered	Not Answered	Not Answered	Not Answered	Not Answered		Not Answered	No	Not Answered	Not Answered	Not Answered	Not Answered	Not Answered	Not Answered	Not Answered	Not Answered	Not Answered	Not Answered	Not Answered	Not Answered	Not Answered	Not Answered		Not Answered	Not Answered	Not Answered
6593481216	2017-12-19 08:03:26	2017-12-19 08:04:12	193.137.168.16	45	completed	Not Answered	Not Answered	Not Answered	166476324	weblink	Not Answered	32	Male	Not Answered	No	Not Answered	Not Answered	3.5 years	42	28.5	Not Answered	Not Answered	Not Answered	Not Answered	Not Answered	Not Answered	Not Answered		Not Answered	No	Not Answered	Not Answered	Not Answered	Not Answered	Not Answered	Not Answered	Not Answered	Not Answered	Not Answered	Not Answered	Not Answered	Not Answered	Not Answered	Not Answered		Not Answered	Not Answered	Not Answered
6593927994	2017-12-19 11:21:52	2017-12-19 11:23:00	216.227.234.174	68	completed	Not Answered	Not Answered	Not Answered	166476324	weblink	Not Answered	32	Male	Not Answered	Yes	3	10+?	Just over a year	13	30.9167	Not Answered	Not Answered	Not Answered	Not Answered	Not Answered	Not Answered	Not Answered		Not Answered	No	Not Answered	Not Answered	Not Answered	Not Answered	Not Answered	Not Answered	Not Answered	Not Answered	Not Answered	Not Answered	Not Answered	Not Answered	Not Answered	Not Answered		Not Answered	Not Answered	Not Answered
6601365597	2017-12-25 06:54:10	2017-12-25 06:55:08	216.164.157.153	58	completed	Not Answered	Not Answered	Not Answered	166476324	weblink	Not Answered	32	Male	Not Answered	No	Not Answered	Not Answered	15 years	180	17	Not Answered	Not Answered	Not Answered	Not Answered	Not Answered	Not Answered	Not Answered		Not Answered	No	Not Answered	Not Answered	Not Answered	Not Answered	Not Answered	Not Answered	Not Answered	Not Answered	Not Answered	Not Answered	Not Answered	Not Answered	Not Answered	Not Answered		Not Answered	Not Answered	Not Answered
6607125946	2017-12-30 23:45:37	2017-12-30 23:48:09	174.105.94.100	152	completed	Not Answered	Not Answered	Not Answered	166476324	weblink	Not Answered	32	Male	Not Answered	No	Not Answered	Not Answered	12 years	144	20	Not Answered	Not Answered	Not Answered	Not Answered	Not Answered	Not Answered	Not Answered		Not Answered	Yes	TRUE	TRUE	TRUE	FALSE	FALSE	TRUE	TRUE	TRUE	FALSE	FALSE	FALSE	21	White	2 weeks	14	Yes	4-6 Days	Yes
6718038786	2018-02-25 14:12:29	2018-02-25 14:13:15	99.203.15.113	46	completed	Not Answered	Not Answered	Not Answered	168195850	weblink	Not Answered	32	Male	Not Answered	No	Not Answered	Not Answered	8 Months	8	31.3333	FALSE	TRUE	FALSE	FALSE	FALSE	FALSE	FALSE	2	0	No	Not Answered	Not Answered	Not Answered	Not Answered	Not Answered	Not Answered	Not Answered	Not Answered	Not Answered	Not Answered	Not Answered	Not Answered	Not Answered	Not Answered		Not Answered	Not Answered	Not Answered
6718264475	2018-02-25 17:58:38	2018-02-25 18:00:44	97.88.61.82	125	completed	Not Answered	Not Answered	Not Answered	168195850	weblink	Not Answered	32	Male	Not Answered	Yes	2	2	7 years	84	25	FALSE	FALSE	FALSE	FALSE	TRUE	FALSE	FALSE	5	20	No	Not Answered	Not Answered	Not Answered	Not Answered	Not Answered	Not Answered	Not Answered	Not Answered	Not Answered	Not Answered	Not Answered	Not Answered	Not Answered	Not Answered		Not Answered	Not Answered	Not Answered
6718506005	2018-02-25 22:11:21	2018-02-25 22:12:56	98.167.190.186	94	completed	Not Answered	Not Answered	Not Answered	168195850	weblink	Not Answered	32	Male	Not Answered	No	Not Answered	Not Answered	8 years	96	24	FALSE	FALSE	FALSE	TRUE	FALSE	FALSE	FALSE	4	9	No	Not Answered	Not Answered	Not Answered	Not Answered	Not Answered	Not Answered	Not Answered	Not Answered	Not Answered	Not Answered	Not Answered	Not Answered	Not Answered	Not Answered		Not Answered	Not Answered	Not Answered
6721074566	2018-02-26 19:22:08	2018-02-26 19:23:41	172.58.84.226	93	completed	Not Answered	Not Answered	Not Answered	168195850	weblink	Not Answered	32	Male	Not Answered	No	Not Answered	Not Answered	10 yeats	120	22	FALSE	FALSE	FALSE	FALSE	TRUE	FALSE	FALSE	5	12	No	Not Answered	Not Answered	Not Answered	Not Answered	Not Answered	Not Answered	Not Answered	Not Answered	Not Answered	Not Answered	Not Answered	Not Answered	Not Answered	Not Answered		Not Answered	Not Answered	Not Answered
6618674366	2018-01-08 19:33:08	2018-01-08 19:36:45	96.231.150.43	216	completed	Not Answered	Not Answered	Not Answered	168195844	facebook	Not Answered	32	Male	Not Answered	No	Not Answered	Not Answered	2018-09-11	141	20.25	FALSE	FALSE	FALSE	FALSE	TRUE	FALSE	FALSE	5	20	Yes	TRUE	TRUE	TRUE	TRUE	TRUE	TRUE	FALSE	FALSE	TRUE	FALSE	FALSE	22	White	None	0	No	0 Days	No
6618802999	2018-01-08 21:44:43	2018-01-08 21:46:06	104.56.92.37	83	completed	Not Answered	Not Answered	Not Answered	168195844	facebook	Not Answered	32	Male	Not Answered	No	Not Answered	Not Answered	13 months	13	30.9167	FALSE	FALSE	FALSE	TRUE	FALSE	FALSE	FALSE	4	6	No	Not Answered	Not Answered	Not Answered	Not Answered	Not Answered	Not Answered	Not Answered	Not Answered	Not Answered	Not Answered	Not Answered	Not Answered	Not Answered	Not Answered		Not Answered	Not Answered	Not Answered
6662992356	2018-01-30 12:50:01	2018-01-30 13:13:29	173.225.52.218	1408	completed	Not Answered	Not Answered	Not Answered	168195850	weblink	Not Answered	33	Male	Not Answered	Yes	1	3	4 yea	48	29	FALSE	FALSE	TRUE	FALSE	FALSE	FALSE	FALSE	3	12	No	Not Answered	Not Answered	Not Answered	Not Answered	Not Answered	Not Answered	Not Answered	Not Answered	Not Answered	Not Answered	Not Answered	Not Answered	Not Answered	Not Answered		Not Answered	Not Answered	Not Answered
6732962533	2018-03-03 19:43:54	2018-03-03 19:44:55	96.37.28.115	61	completed	Not Answered	Not Answered	Not Answered	168195850	weblink	Not Answered	33	Male	Not Answered	No	Not Answered	Not Answered	3 years	36	30	FALSE	FALSE	TRUE	FALSE	FALSE	FALSE	FALSE	3	0	No	Not Answered	Not Answered	Not Answered	Not Answered	Not Answered	Not Answered	Not Answered	Not Answered	Not Answered	Not Answered	Not Answered	Not Answered	Not Answered	Not Answered		Not Answered	Not Answered	Not Answered
6733269084	2018-03-04 05:00:12	2018-03-04 05:02:09	75.68.43.103	116	completed	Not Answered	Not Answered	Not Answered	168195850	weblink	Not Answered	33	Male	Not Answered	Yes	0	2	4.5 years	54	28.5	FALSE	FALSE	TRUE	FALSE	FALSE	FALSE	FALSE	3	1	No	Not Answered	Not Answered	Not Answered	Not Answered	Not Answered	Not Answered	Not Answered	Not Answered	Not Answered	Not Answered	Not Answered	Not Answered	Not Answered	Not Answered		Not Answered	Not Answered	Not Answered
6732688844	2018-03-03 13:03:28	2018-03-03 13:04:43	174.192.12.150	74	completed	Not Answered	Not Answered	Not Answered	168195850	weblink	Not Answered	33	Male	Not Answered	Yes	0	1	10			FALSE	FALSE	FALSE	TRUE	FALSE	FALSE	FALSE	4	2	No	Not Answered	Not Answered	Not Answered	Not Answered	Not Answered	Not Answered	Not Answered	Not Answered	Not Answered	Not Answered	Not Answered	Not Answered	Not Answered	Not Answered		Not Answered	Not Answered	Not Answered
6732700346	2018-03-03 13:17:24	2018-03-03 13:18:37	76.21.181.126	73	completed	Not Answered	Not Answered	Not Answered	168195850	weblink	Not Answered	33	Male	Not Answered	Yes	0	1	10 years	120	23	FALSE	FALSE	FALSE	TRUE	FALSE	FALSE	FALSE	4	Many	No	Not Answered	Not Answered	Not Answered	Not Answered	Not Answered	Not Answered	Not Answered	Not Answered	Not Answered	Not Answered	Not Answered	Not Answered	Not Answered	Not Answered		Not Answered	Not Answered	Not Answered
6732736919	2018-03-03 14:01:16	2018-03-03 14:02:39	217.209.4.21	83	completed	Not Answered	Not Answered	Not Answered	168195850	weblink	Not Answered	33	Male	Not Answered	Yes	0	2	6 yrs	72	27	FALSE	FALSE	TRUE	FALSE	FALSE	FALSE	FALSE	3	6	No	Not Answered	Not Answered	Not Answered	Not Answered	Not Answered	Not Answered	Not Answered	Not Answered	Not Answered	Not Answered	Not Answered	Not Answered	Not Answered	Not Answered		Not Answered	Not Answered	Not Answered
6732741324	2018-03-03 14:06:51	2018-03-03 14:07:29	83.58.36.93	38	partial	Not Answered	Not Answered	Not Answered	168195850	weblink	Not Answered	33	Male	Not Answered	No	Not Answered	Not Answered	6 years	72	27	FALSE	FALSE	TRUE	FALSE	FALSE	FALSE	FALSE	3	2	Yes	Not Answered	Not Answered	Not Answered	Not Answered	Not Answered	Not Answered	Not Answered	Not Answered	Not Answered	Not Answered	Not Answered	Not Answered	Not Answered	Not Answered		Not Answered	Not Answered	Not Answered
6732740479	2018-03-03 14:05:18	2018-03-03 14:07:45	184.4.139.251	146	completed	Not Answered	Not Answered	Not Answered	168195850	weblink	Not Answered	33	Male	Not Answered	Yes	0	1	8 years (on and off)	96	25	FALSE	FALSE	FALSE	FALSE	TRUE	FALSE	FALSE	5	0	Yes	TRUE	TRUE	FALSE	FALSE	TRUE	TRUE	FALSE	TRUE	FALSE	FALSE	FALSE	29	Blue	two days	2	No	0 Days	No
6732741928	2018-03-03 14:07:40	2018-03-03 14:08:08	83.58.36.93	27	completed	Not Answered	Not Answered	Not Answered	168195850	weblink	Not Answered	33	Male	Not Answered	No	Not Answered	Not Answered	6 years	72	27	FALSE	FALSE	TRUE	FALSE	FALSE	FALSE	FALSE	3	2	No	Not Answered	Not Answered	Not Answered	Not Answered	Not Answered	Not Answered	Not Answered	Not Answered	Not Answered	Not Answered	Not Answered	Not Answered	Not Answered	Not Answered		Not Answered	Not Answered	Not Answered
6732754243	2018-03-03 14:23:45	2018-03-03 14:24:36	66.87.118.50	51	completed	Not Answered	Not Answered	Not Answered	168195850	weblink	Not Answered	33	Male	Not Answered	No	Not Answered	Not Answered	3 months	3	32.75	FALSE	FALSE	TRUE	FALSE	FALSE	FALSE	FALSE	3	0	No	Not Answered	Not Answered	Not Answered	Not Answered	Not Answered	Not Answered	Not Answered	Not Answered	Not Answered	Not Answered	Not Answered	Not Answered	Not Answered	Not Answered		Not Answered	Not Answered	Not Answered
6732765828	2018-03-03 14:38:47	2018-03-03 14:39:44	14.201.122.127	57	completed	Not Answered	Not Answered	Not Answered	168195850	weblink	Not Answered	33	Male	Not Answered	No	Not Answered	Not Answered	2 years	24	31	FALSE	FALSE	TRUE	FALSE	FALSE	FALSE	FALSE	3	4	No	Not Answered	Not Answered	Not Answered	Not Answered	Not Answered	Not Answered	Not Answered	Not Answered	Not Answered	Not Answered	Not Answered	Not Answered	Not Answered	Not Answered		Not Answered	Not Answered	Not Answered
6732861733	2018-03-03 16:59:25	2018-03-03 16:59:43	217.64.127.203	17	partial	Not Answered	Not Answered	Not Answered	168195850	weblink	Not Answered	33	Male	Not Answered	No	Not Answered	Not Answered	Not Answered			Not Answered	Not Answered	Not Answered	Not Answered	Not Answered	Not Answered	Not Answered		Not Answered	Not Answered	Not Answered	Not Answered	Not Answered	Not Answered	Not Answered	Not Answered	Not Answered	Not Answered	Not Answered	Not Answered	Not Answered	Not Answered	Not Answered	Not Answered		Not Answered	Not Answered	Not Answered
6432253242	2017-10-04 18:04:06	2017-10-04 18:05:26	Not Answered	79	completed	Not Answered	Not Answered	Not Answered	163067945	weblink	Not Answered	33	Male	Not Answered	Yes	0	1	7 years	84	26	Not Answered	Not Answered	Not Answered	Not Answered	Not Answered	Not Answered	Not Answered		Not Answered	No	Not Answered	Not Answered	Not Answered	Not Answered	Not Answered	Not Answered	Not Answered	Not Answered	Not Answered	Not Answered	Not Answered	Not Answered	Not Answered	Not Answered		Not Answered	Not Answered	Not Answered
6433043853	2017-10-05 05:23:10	2017-10-05 05:24:18	Not Answered	67	partial	Not Answered	Not Answered	Not Answered	163067945	weblink	Not Answered	33	Male	Not Answered	Yes	0	4	12 years	144	21	Not Answered	Not Answered	Not Answered	Not Answered	Not Answered	Not Answered	Not Answered		Not Answered	Yes	Not Answered	Not Answered	Not Answered	Not Answered	Not Answered	Not Answered	Not Answered	Not Answered	Not Answered	Not Answered	Not Answered	Not Answered	Not Answered	Not Answered		Not Answered	Not Answered	Not Answered
6671824833	2018-02-03 11:22:27	2018-02-03 11:23:30	71.238.93.235	63	completed	Not Answered	Not Answered	Not Answered	168195850	weblink	Not Answered	33	Male	Not Answered	No	Not Answered	Not Answered	5 years	60	28	FALSE	TRUE	FALSE	FALSE	FALSE	FALSE	FALSE	2	1	No	Not Answered	Not Answered	Not Answered	Not Answered	Not Answered	Not Answered	Not Answered	Not Answered	Not Answered	Not Answered	Not Answered	Not Answered	Not Answered	Not Answered		Not Answered	Not Answered	Not Answered
6672087400	2018-02-03 17:21:28	2018-02-03 17:22:15	74.197.209.249	46	completed	Not Answered	Not Answered	Not Answered	168195850	weblink	Not Answered	33	Male	Not Answered	No	Not Answered	Not Answered	10 years	120	23	FALSE	FALSE	FALSE	TRUE	FALSE	FALSE	FALSE	4	6	No	Not Answered	Not Answered	Not Answered	Not Answered	Not Answered	Not Answered	Not Answered	Not Answered	Not Answered	Not Answered	Not Answered	Not Answered	Not Answered	Not Answered		Not Answered	Not Answered	Not Answered
6594568131	2017-12-19 18:09:27	2017-12-19 18:09:56	23.241.205.236	28	completed	Not Answered	Not Answered	Not Answered	166476324	weblink	Not Answered	33	Male	Not Answered	No	Not Answered	Not Answered	14 months	14	31.8333	Not Answered	Not Answered	Not Answered	Not Answered	Not Answered	Not Answered	Not Answered		Not Answered	No	Not Answered	Not Answered	Not Answered	Not Answered	Not Answered	Not Answered	Not Answered	Not Answered	Not Answered	Not Answered	Not Answered	Not Answered	Not Answered	Not Answered		Not Answered	Not Answered	Not Answered
6618418076	2018-01-08 16:00:14	2018-01-08 16:01:27	108.195.110.238	73	completed	Not Answered	Not Answered	Not Answered	168195844	facebook	Not Answered	33	Male	Not Answered	No	Not Answered	Not Answered	16 months	16	31.6667	FALSE	FALSE	TRUE	FALSE	FALSE	FALSE	FALSE	3	1	No	Not Answered	Not Answered	Not Answered	Not Answered	Not Answered	Not Answered	Not Answered	Not Answered	Not Answered	Not Answered	Not Answered	Not Answered	Not Answered	Not Answered		Not Answered	Not Answered	Not Answered
6616226495	2018-01-07 13:51:00	2018-01-07 13:52:18	174.231.139.83	77	completed	Not Answered	Not Answered	Not Answered	168195850	weblink	Not Answered	34	Male	Not Answered	No	Not Answered	Not Answered	18 months	18	32.5	FALSE	TRUE	FALSE	FALSE	FALSE	FALSE	FALSE	2	1	No	Not Answered	Not Answered	Not Answered	Not Answered	Not Answered	Not Answered	Not Answered	Not Answered	Not Answered	Not Answered	Not Answered	Not Answered	Not Answered	Not Answered		Not Answered	Not Answered	Not Answered
6660780145	2018-01-29 17:13:57	2018-01-29 17:17:10	12.130.117.94	193	completed	Not Answered	Not Answered	Not Answered	168195850	weblink	Not Answered	34	Male	Not Answered	Yes	1	1	13/8	164	20.3333	FALSE	FALSE	FALSE	FALSE	TRUE	FALSE	FALSE	5	25	Yes	TRUE	TRUE	TRUE	FALSE	FALSE	TRUE	FALSE	FALSE	TRUE	FALSE	TRUE	29	Brown	3 weeks or so	21	Yes	1-2 Weeks	No
6660851396	2018-01-29 18:00:15	2018-01-29 18:01:34	98.31.30.171	79	completed	Not Answered	Not Answered	Not Answered	168195850	weblink	Not Answered	34	Male	Not Answered	No	Not Answered	Not Answered	2 rwars	24	32	TRUE	FALSE	FALSE	FALSE	FALSE	FALSE	FALSE	1	0	No	Not Answered	Not Answered	Not Answered	Not Answered	Not Answered	Not Answered	Not Answered	Not Answered	Not Answered	Not Answered	Not Answered	Not Answered	Not Answered	Not Answered		Not Answered	Not Answered	Not Answered
6662064931	2018-01-30 07:10:36	2018-01-30 07:12:46	99.40.244.236	130	completed	Not Answered	Not Answered	Not Answered	168195850	weblink	Not Answered	34	Male	Not Answered	Yes	3	3	14			FALSE	FALSE	TRUE	FALSE	FALSE	FALSE	FALSE	3	3	No	Not Answered	Not Answered	Not Answered	Not Answered	Not Answered	Not Answered	Not Answered	Not Answered	Not Answered	Not Answered	Not Answered	Not Answered	Not Answered	Not Answered		Not Answered	Not Answered	Not Answered
6662750487	2018-01-30 11:08:38	2018-01-30 11:21:27	46.38.209.228	769	completed	Not Answered	Not Answered	Not Answered	168195850	weblink	Not Answered	34	Male	Not Answered	Yes	0	3	2018-06-06	78	27.5	FALSE	TRUE	TRUE	FALSE	FALSE	FALSE	FALSE	2.5	10	No	Not Answered	Not Answered	Not Answered	Not Answered	Not Answered	Not Answered	Not Answered	Not Answered	Not Answered	Not Answered	Not Answered	Not Answered	Not Answered	Not Answered		Not Answered	Not Answered	Not Answered
6666336871	2018-01-31 20:34:57	2018-01-31 20:36:52	107.216.15.86	115	completed	Not Answered	Not Answered	Not Answered	168195850	weblink	Not Answered	34	Male	Not Answered	Yes	4	4	11 Years	132	23	FALSE	FALSE	FALSE	FALSE	FALSE	TRUE	FALSE	6	100	No	Not Answered	Not Answered	Not Answered	Not Answered	Not Answered	Not Answered	Not Answered	Not Answered	Not Answered	Not Answered	Not Answered	Not Answered	Not Answered	Not Answered		Not Answered	Not Answered	Not Answered
6599559014	2017-12-22 11:37:16	2017-12-22 11:47:27	75.169.63.210	611	completed	Not Answered	Not Answered	Not Answered	167834611	weblink	Not Answered	34	Male	Not Answered	No	Not Answered	Not Answered	3 years 7 months	43	30.4167	Not Answered	Not Answered	Not Answered	Not Answered	Not Answered	Not Answered	Not Answered		Not Answered	Yes	TRUE	FALSE	FALSE	FALSE	FALSE	TRUE	FALSE	FALSE	FALSE	FALSE	FALSE	33	Blue	2 days	2	No	1-3 Days	No
6733413397	2018-03-04 07:52:24	2018-03-04 07:56:06	71.213.209.253	222	completed	Not Answered	Not Answered	Not Answered	168195850	weblink	Not Answered	34	Male	Not Answered	No	Not Answered	Not Answered	2 years	24	32	FALSE	FALSE	FALSE	FALSE	TRUE	FALSE	FALSE	5	1	No	Not Answered	Not Answered	Not Answered	Not Answered	Not Answered	Not Answered	Not Answered	Not Answered	Not Answered	Not Answered	Not Answered	Not Answered	Not Answered	Not Answered		Not Answered	Not Answered	Not Answered
6732685685	2018-03-03 12:59:58	2018-03-03 13:00:49	209.6.208.11	50	completed	Not Answered	Not Answered	Not Answered	168195850	weblink	Not Answered	34	Male	Not Answered	Yes	0	3	1 month	1	33.9167	FALSE	FALSE	TRUE	FALSE	FALSE	FALSE	FALSE	3	0	No	Not Answered	Not Answered	Not Answered	Not Answered	Not Answered	Not Answered	Not Answered	Not Answered	Not Answered	Not Answered	Not Answered	Not Answered	Not Answered	Not Answered		Not Answered	Not Answered	Not Answered
6732697301	2018-03-03 13:13:47	2018-03-03 13:15:16	24.78.152.234	88	completed	Not Answered	Not Answered	Not Answered	168195850	weblink	Not Answered	34	Male	Not Answered	Yes	1	15	4 years	48	30	FALSE	FALSE	FALSE	TRUE	FALSE	FALSE	FALSE	4	1	Yes	FALSE	TRUE	TRUE	FALSE	FALSE	TRUE	FALSE	FALSE	FALSE	FALSE	FALSE	34	Blue	None	0	No	0 Days	No
6432949049	2017-10-05 04:27:03	2017-10-05 04:29:06	Not Answered	122	completed	Not Answered	Not Answered	Not Answered	163067945	weblink	Not Answered	34	Male	Not Answered	No	Not Answered	Not Answered	2months 8 years	98	25.8333	Not Answered	Not Answered	Not Answered	Not Answered	Not Answered	Not Answered	Not Answered		Not Answered	No	Not Answered	Not Answered	Not Answered	Not Answered	Not Answered	Not Answered	Not Answered	Not Answered	Not Answered	Not Answered	Not Answered	Not Answered	Not Answered	Not Answered		Not Answered	Not Answered	Not Answered
6492551013	2017-11-02 04:23:03	2017-11-02 04:27:23	Not Answered	259	completed	Not Answered	Not Answered	Not Answered	163067945	weblink	Not Answered	34	Male	Not Answered	Yes	1	1	10 yrs	120	24	Not Answered	Not Answered	Not Answered	Not Answered	Not Answered	Not Answered	Not Answered		Not Answered	Yes	TRUE	TRUE	TRUE	TRUE	TRUE	TRUE	TRUE	TRUE	TRUE	TRUE	TRUE	Not Answered	Not Answered	Not Answered		Not Answered	Not Answered	Not Answered
6671847692	2018-02-03 11:49:32	2018-02-03 11:50:28	107.77.209.109	55	completed	Not Answered	Not Answered	Not Answered	168195850	weblink	Not Answered	34	Male	Not Answered	No	Not Answered	Not Answered	3 years	36	31	FALSE	FALSE	TRUE	FALSE	FALSE	FALSE	FALSE	3	2	No	Not Answered	Not Answered	Not Answered	Not Answered	Not Answered	Not Answered	Not Answered	Not Answered	Not Answered	Not Answered	Not Answered	Not Answered	Not Answered	Not Answered		Not Answered	Not Answered	Not Answered
6672168654	2018-02-03 19:41:56	2018-02-03 19:43:19	45.20.84.29	83	completed	Not Answered	Not Answered	Not Answered	168195850	weblink	Not Answered	34	Male	Not Answered	No	Not Answered	Not Answered	18 years	216	16	FALSE	FALSE	FALSE	FALSE	TRUE	FALSE	FALSE	5	12	No	Not Answered	Not Answered	Not Answered	Not Answered	Not Answered	Not Answered	Not Answered	Not Answered	Not Answered	Not Answered	Not Answered	Not Answered	Not Answered	Not Answered		Not Answered	Not Answered	Not Answered
6672207078	2018-02-03 20:57:09	2018-02-03 21:01:20	65.30.33.125	251	completed	Not Answered	Not Answered	Not Answered	168195850	weblink	Not Answered	34	Male	Not Answered	Yes	0	2	8 years	96	26	FALSE	FALSE	TRUE	FALSE	FALSE	FALSE	FALSE	3	7	Yes	TRUE	TRUE	TRUE	TRUE	TRUE	FALSE	FALSE	TRUE	TRUE	FALSE	FALSE	28	Purple	2 weeks	14	No	4-6 Days	Yes
6591676718	2017-12-18 10:59:28	2017-12-18 11:00:16	65.51.212.4	47	completed	Not Answered	Not Answered	Not Answered	166476324	weblink	Not Answered	34	Male	Not Answered	No	Not Answered	Not Answered	approx 10 years	120	24	Not Answered	Not Answered	Not Answered	Not Answered	Not Answered	Not Answered	Not Answered		Not Answered	No	Not Answered	Not Answered	Not Answered	Not Answered	Not Answered	Not Answered	Not Answered	Not Answered	Not Answered	Not Answered	Not Answered	Not Answered	Not Answered	Not Answered		Not Answered	Not Answered	Not Answered
6591794128	2017-12-18 11:52:58	2017-12-18 11:54:10	172.58.17.46	72	completed	Not Answered	Not Answered	Not Answered	166476324	weblink	Not Answered	34	Male	Not Answered	Yes	0	6	5 years	60	29	Not Answered	Not Answered	Not Answered	Not Answered	Not Answered	Not Answered	Not Answered		Not Answered	No	Not Answered	Not Answered	Not Answered	Not Answered	Not Answered	Not Answered	Not Answered	Not Answered	Not Answered	Not Answered	Not Answered	Not Answered	Not Answered	Not Answered		Not Answered	Not Answered	Not Answered
6718019241	2018-02-25 13:52:15	2018-02-25 13:54:26	68.3.201.81	130	completed	Not Answered	Not Answered	Not Answered	168195850	weblink	Not Answered	34	Male	Not Answered	No	Not Answered	Not Answered	10 years	120	24	FALSE	FALSE	TRUE	FALSE	FALSE	FALSE	FALSE	3	6	Yes	FALSE	TRUE	FALSE	TRUE	TRUE	FALSE	FALSE	FALSE	FALSE	FALSE	FALSE	33	Purple	2 weeks	14	No	1-2 Weeks	No
6718032453	2018-02-25 14:05:56	2018-02-25 14:06:50	107.77.210.152	54	completed	Not Answered	Not Answered	Not Answered	168195850	weblink	Not Answered	34	Male	Not Answered	No	Not Answered	Not Answered	3.5 years	42	30.5	FALSE	FALSE	TRUE	FALSE	FALSE	FALSE	FALSE	3	4	No	Not Answered	Not Answered	Not Answered	Not Answered	Not Answered	Not Answered	Not Answered	Not Answered	Not Answered	Not Answered	Not Answered	Not Answered	Not Answered	Not Answered		Not Answered	Not Answered	Not Answered
6718089327	2018-02-25 15:04:28	2018-02-25 15:05:28	73.5.180.149	59	completed	Not Answered	Not Answered	Not Answered	168195850	weblink	Not Answered	34	Male	Not Answered	Yes	0	1	7 years	84	27	FALSE	FALSE	FALSE	FALSE	TRUE	FALSE	FALSE	5	6	No	Not Answered	Not Answered	Not Answered	Not Answered	Not Answered	Not Answered	Not Answered	Not Answered	Not Answered	Not Answered	Not Answered	Not Answered	Not Answered	Not Answered		Not Answered	Not Answered	Not Answered
6718211091	2018-02-25 17:09:04	2018-02-25 17:10:05	73.242.71.2	60	completed	Not Answered	Not Answered	Not Answered	168195850	weblink	Not Answered	34	Male	Not Answered	No	Not Answered	Not Answered	2 years	24	32	FALSE	FALSE	TRUE	FALSE	FALSE	FALSE	FALSE	3	0	No	Not Answered	Not Answered	Not Answered	Not Answered	Not Answered	Not Answered	Not Answered	Not Answered	Not Answered	Not Answered	Not Answered	Not Answered	Not Answered	Not Answered		Not Answered	Not Answered	Not Answered
6718244167	2018-02-25 17:39:51	2018-02-25 17:43:39	71.49.92.130	228	completed	Not Answered	Not Answered	Not Answered	168195850	weblink	Not Answered	34	Male	Not Answered	Yes	1	2018-03-04	9 years	108	25	TRUE	FALSE	FALSE	FALSE	FALSE	FALSE	FALSE	1	6	Yes	TRUE	TRUE	TRUE	TRUE	TRUE	FALSE	FALSE	FALSE	FALSE	FALSE	FALSE	28	Blue	Roughly 3-5 days	4	No	1-3 Days	Yes
6719106354	2018-02-26 05:33:48	2018-02-26 05:35:28	50.224.96.214	100	completed	Not Answered	Not Answered	Not Answered	168195850	weblink	Not Answered	34	Female	Not Answered	No	Not Answered	Not Answered	1.5 years	36	31	FALSE	FALSE	FALSE	FALSE	TRUE	FALSE	FALSE	5	8	No	Not Answered	Not Answered	Not Answered	Not Answered	Not Answered	Not Answered	Not Answered	Not Answered	Not Answered	Not Answered	Not Answered	Not Answered	Not Answered	Not Answered		Not Answered	Not Answered	Not Answered
6732665753	2018-03-03 12:36:58	2018-03-03 12:37:55	174.200.26.104	56	completed	Not Answered	Not Answered	Not Answered	168195850	weblink	Not Answered	34	Male	Not Answered	Yes	1	1	6 months	6	33.5	FALSE	FALSE	TRUE	FALSE	FALSE	FALSE	FALSE	3	0	No	Not Answered	Not Answered	Not Answered	Not Answered	Not Answered	Not Answered	Not Answered	Not Answered	Not Answered	Not Answered	Not Answered	Not Answered	Not Answered	Not Answered		Not Answered	Not Answered	Not Answered
6618425700	2018-01-08 16:05:57	2018-01-08 16:06:58	124.106.255.135	60	partial	Not Answered	Not Answered	Not Answered	168195844	facebook	Not Answered	34	Male	Not Answered	Yes	None	1	Not Answered			Not Answered	Not Answered	Not Answered	Not Answered	Not Answered	Not Answered	Not Answered		Not Answered	Not Answered	Not Answered	Not Answered	Not Answered	Not Answered	Not Answered	Not Answered	Not Answered	Not Answered	Not Answered	Not Answered	Not Answered	Not Answered	Not Answered	Not Answered		Not Answered	Not Answered	Not Answered
6609447734	2018-01-02 16:45:36	2018-01-02 16:46:12	174.194.6.95	35	completed	Not Answered	Not Answered	Not Answered	167975095	facebook	Not Answered	34	Male	Not Answered	No	Not Answered	Not Answered	2 years	24	32	Not Answered	Not Answered	Not Answered	Not Answered	Not Answered	Not Answered	Not Answered		Not Answered	No	Not Answered	Not Answered	Not Answered	Not Answered	Not Answered	Not Answered	Not Answered	Not Answered	Not Answered	Not Answered	Not Answered	Not Answered	Not Answered	Not Answered		Not Answered	Not Answered	Not Answered
6612053052	2018-01-04 07:42:18	2018-01-04 07:43:26	67.165.251.57	67	completed	Not Answered	Not Answered	Not Answered	167975095	facebook	Not Answered	34	Male	Not Answered	Yes	6	2	1y/3m	15	32.75	Not Answered	Not Answered	Not Answered	Not Answered	Not Answered	Not Answered	Not Answered		Not Answered	No	Not Answered	Not Answered	Not Answered	Not Answered	Not Answered	Not Answered	Not Answered	Not Answered	Not Answered	Not Answered	Not Answered	Not Answered	Not Answered	Not Answered		Not Answered	Not Answered	Not Answered
6559031453	2017-12-01 16:26:49	2017-12-01 16:28:21	174.205.6.156	92	completed	Not Answered	Not Answered	Not Answered	166386032	weblink	Not Answered	34	Female	Not Answered	Yes	1	3	3 years	36	31	Not Answered	Not Answered	Not Answered	Not Answered	Not Answered	Not Answered	Not Answered		Not Answered	Yes	FALSE	TRUE	FALSE	FALSE	FALSE	TRUE	FALSE	FALSE	FALSE	FALSE	FALSE	33	Blue	5 days	5	No	1-3 Days	No
6559483217	2017-12-02 04:22:07	2017-12-02 04:23:11	100.15.58.115	64	completed	Not Answered	Not Answered	Not Answered	166386032	weblink	Not Answered	34	Male	Not Answered	No	Not Answered	Not Answered	Three years	36	31	Not Answered	Not Answered	Not Answered	Not Answered	Not Answered	Not Answered	Not Answered		Not Answered	No	Not Answered	Not Answered	Not Answered	Not Answered	Not Answered	Not Answered	Not Answered	Not Answered	Not Answered	Not Answered	Not Answered	Not Answered	Not Answered	Not Answered		Not Answered	Not Answered	Not Answered
6559597478	2017-12-02 06:46:11	2017-12-02 06:48:14	173.73.11.162	123	completed	Not Answered	Not Answered	Not Answered	166386032	weblink	Not Answered	34	Male	Not Answered	Yes	0	2-3?	11 yrs	132	23	Not Answered	Not Answered	Not Answered	Not Answered	Not Answered	Not Answered	Not Answered		Not Answered	Yes	TRUE	TRUE	TRUE	FALSE	TRUE	TRUE	TRUE	FALSE	FALSE	FALSE	FALSE	24	White	A few days	4	No	4-6 Days	Yes
6615401237	2018-01-06 14:53:45	2018-01-06 14:55:08	104.129.204.84	82	completed	Not Answered	Not Answered	Not Answered	168195850	weblink	Not Answered	35	Male	Not Answered	No	Not Answered	Not Answered	5 years	60	30	FALSE	FALSE	TRUE	FALSE	FALSE	FALSE	FALSE	3	5	Yes	TRUE	FALSE	FALSE	FALSE	FALSE	TRUE	FALSE	FALSE	FALSE	FALSE	FALSE	32	White	1 weeks	7	Yes	1-3 Days	No
6661111805	2018-01-29 21:44:18	2018-01-29 21:45:53	2.247.255.162	95	completed	Not Answered	Not Answered	Not Answered	168195850	weblink	Not Answered	35	Male	Not Answered	Yes	1	1	3 Years	36	32	FALSE	FALSE	TRUE	FALSE	FALSE	FALSE	FALSE	3	5	No	Not Answered	Not Answered	Not Answered	Not Answered	Not Answered	Not Answered	Not Answered	Not Answered	Not Answered	Not Answered	Not Answered	Not Answered	Not Answered	Not Answered		Not Answered	Not Answered	Not Answered
6663780831	2018-01-30 21:16:12	2018-01-30 21:17:37	73.232.226.99	85	completed	Not Answered	Not Answered	Not Answered	168195850	weblink	Not Answered	35	Male	Not Answered	Yes	1	1	5 years 8 months	68	29.3333	FALSE	FALSE	FALSE	TRUE	FALSE	FALSE	FALSE	4	2	No	Not Answered	Not Answered	Not Answered	Not Answered	Not Answered	Not Answered	Not Answered	Not Answered	Not Answered	Not Answered	Not Answered	Not Answered	Not Answered	Not Answered		Not Answered	Not Answered	Not Answered
6732894034	2018-03-03 17:50:18	2018-03-03 17:51:37	73.89.119.189	78	completed	Not Answered	Not Answered	Not Answered	168195850	weblink	Not Answered	35	Female	Not Answered	No	Not Answered	Not Answered	16 mo	16	33.6667	FALSE	FALSE	FALSE	FALSE	TRUE	FALSE	FALSE	5	0	No	Not Answered	Not Answered	Not Answered	Not Answered	Not Answered	Not Answered	Not Answered	Not Answered	Not Answered	Not Answered	Not Answered	Not Answered	Not Answered	Not Answered		Not Answered	Not Answered	Not Answered
6732901688	2018-03-03 18:02:40	2018-03-03 18:05:22	73.114.21.113	162	completed	Not Answered	Not Answered	Not Answered	168195850	weblink	Not Answered	35	Female	Not Answered	No	Not Answered	Not Answered	4 years	48	31	FALSE	FALSE	FALSE	FALSE	TRUE	FALSE	FALSE	5	13	Yes	FALSE	FALSE	FALSE	TRUE	TRUE	FALSE	FALSE	FALSE	FALSE	FALSE	FALSE	33	Blue	One day. My symptoms had all resolved within half an hour.	1	No	1-3 Days	No
6733531171	2018-03-04 10:05:32	2018-03-04 10:06:14	68.56.189.85	42	completed	Not Answered	Not Answered	Not Answered	168195850	weblink	Not Answered	35	Male	Not Answered	No	Not Answered	Not Answered	7			FALSE	FALSE	FALSE	TRUE	FALSE	FALSE	FALSE	4	4	No	Not Answered	Not Answered	Not Answered	Not Answered	Not Answered	Not Answered	Not Answered	Not Answered	Not Answered	Not Answered	Not Answered	Not Answered	Not Answered	Not Answered		Not Answered	Not Answered	Not Answered
6733610753	2018-03-04 11:32:32	2018-03-04 11:33:23	24.193.85.124	50	completed	Not Answered	Not Answered	Not Answered	168195850	weblink	Not Answered	35	Male	Not Answered	No	Not Answered	Not Answered	4 months	4	34.6667	FALSE	TRUE	FALSE	FALSE	FALSE	FALSE	FALSE	2	0	No	Not Answered	Not Answered	Not Answered	Not Answered	Not Answered	Not Answered	Not Answered	Not Answered	Not Answered	Not Answered	Not Answered	Not Answered	Not Answered	Not Answered		Not Answered	Not Answered	Not Answered
6732692003	2018-03-03 13:07:31	2018-03-03 13:08:21	73.44.134.27	50	partial	Not Answered	Not Answered	Not Answered	168195850	weblink	Not Answered	35	Male	Not Answered	Yes	0	2	Not Answered			Not Answered	Not Answered	Not Answered	Not Answered	Not Answered	Not Answered	Not Answered		Not Answered	Not Answered	Not Answered	Not Answered	Not Answered	Not Answered	Not Answered	Not Answered	Not Answered	Not Answered	Not Answered	Not Answered	Not Answered	Not Answered	Not Answered	Not Answered		Not Answered	Not Answered	Not Answered
6732692835	2018-03-03 13:08:31	2018-03-03 13:09:17	73.44.134.27	45	completed	Not Answered	Not Answered	Not Answered	168195850	weblink	Not Answered	35	Male	Not Answered	Yes	1	2	2018-06-03	42	31.5	FALSE	TRUE	FALSE	FALSE	FALSE	FALSE	FALSE	2	0	No	Not Answered	Not Answered	Not Answered	Not Answered	Not Answered	Not Answered	Not Answered	Not Answered	Not Answered	Not Answered	Not Answered	Not Answered	Not Answered	Not Answered		Not Answered	Not Answered	Not Answered
6732829686	2018-03-03 16:09:36	2018-03-03 16:10:41	76.30.106.180	64	completed	Not Answered	Not Answered	Not Answered	168195850	weblink	Not Answered	35	Male	Not Answered	No	Not Answered	Not Answered	13 years	156	22	FALSE	TRUE	FALSE	FALSE	FALSE	FALSE	FALSE	2	7	No	Not Answered	Not Answered	Not Answered	Not Answered	Not Answered	Not Answered	Not Answered	Not Answered	Not Answered	Not Answered	Not Answered	Not Answered	Not Answered	Not Answered		Not Answered	Not Answered	Not Answered
6732851172	2018-03-03 16:43:07	2018-03-03 16:43:49	108.41.186.87	41	completed	Not Answered	Not Answered	Not Answered	168195850	weblink	Not Answered	35	Male	Not Answered	No	Not Answered	Not Answered	5 years	60	30	FALSE	FALSE	FALSE	TRUE	FALSE	FALSE	FALSE	4	1	No	Not Answered	Not Answered	Not Answered	Not Answered	Not Answered	Not Answered	Not Answered	Not Answered	Not Answered	Not Answered	Not Answered	Not Answered	Not Answered	Not Answered		Not Answered	Not Answered	Not Answered
6732854134	2018-03-03 16:47:40	2018-03-03 16:48:51	23.243.1.30	70	completed	Not Answered	Not Answered	Not Answered	168195850	weblink	Not Answered	35	Male	Not Answered	Yes	0	1	2018-03-11	135	23.75	FALSE	TRUE	FALSE	FALSE	FALSE	FALSE	FALSE	2	2	No	Not Answered	Not Answered	Not Answered	Not Answered	Not Answered	Not Answered	Not Answered	Not Answered	Not Answered	Not Answered	Not Answered	Not Answered	Not Answered	Not Answered		Not Answered	Not Answered	Not Answered
6668798956	2018-02-01 20:10:19	2018-02-01 20:12:48	99.172.36.117	148	completed	Not Answered	Not Answered	Not Answered	168195850	weblink	Not Answered	35	Male	Not Answered	No	Not Answered	Not Answered	2 years	24	33	FALSE	FALSE	FALSE	TRUE	FALSE	FALSE	FALSE	4	2	Yes	FALSE	TRUE	FALSE	TRUE	TRUE	FALSE	FALSE	FALSE	FALSE	FALSE	FALSE	34	White	Right away	0	No	0 Days	No
6671806309	2018-02-03 11:00:32	2018-02-03 11:01:11	72.128.76.104	38	completed	Not Answered	Not Answered	Not Answered	168195850	weblink	Not Answered	35	Male	Not Answered	Yes	0	1	10 yrs	120	25	FALSE	FALSE	FALSE	FALSE	FALSE	TRUE	FALSE	6	30	No	Not Answered	Not Answered	Not Answered	Not Answered	Not Answered	Not Answered	Not Answered	Not Answered	Not Answered	Not Answered	Not Answered	Not Answered	Not Answered	Not Answered		Not Answered	Not Answered	Not Answered
6671994172	2018-02-03 15:00:59	2018-02-03 15:03:45	68.14.144.198	165	completed	Not Answered	Not Answered	Not Answered	168195850	weblink	Not Answered	35	Male	Not Answered	Yes	1	1	14 years, but not consistently. Roughly a cumulative total of 4 years over that period.	48	31	FALSE	TRUE	FALSE	FALSE	FALSE	FALSE	FALSE	2	0	Yes	FALSE	TRUE	TRUE	TRUE	FALSE	FALSE	FALSE	FALSE	FALSE	FALSE	FALSE	21	White	0	0	No	0 Days	Yes
6672503214	2018-02-04 06:20:17	2018-02-04 06:20:47	174.198.15.50	29	partial	Not Answered	Not Answered	Not Answered	168195850	weblink	Not Answered	35	Male	Not Answered	Yes	Not Answered	Not Answered	Not Answered			Not Answered	Not Answered	Not Answered	Not Answered	Not Answered	Not Answered	Not Answered		Not Answered	Not Answered	Not Answered	Not Answered	Not Answered	Not Answered	Not Answered	Not Answered	Not Answered	Not Answered	Not Answered	Not Answered	Not Answered	Not Answered	Not Answered	Not Answered		Not Answered	Not Answered	Not Answered
6672503997	2018-02-04 06:21:21	2018-02-04 06:24:00	174.198.15.50	159	completed	Not Answered	Not Answered	Not Answered	168195850	weblink	Not Answered	35	Male	Not Answered	Yes	0	1	12 years 6 months	148	22.6667	FALSE	FALSE	TRUE	FALSE	FALSE	FALSE	FALSE	3	20	Yes	TRUE	TRUE	FALSE	FALSE	TRUE	FALSE	FALSE	FALSE	FALSE	FALSE	FALSE	25	White	Took a couple days off.	2	No	1-3 Days	Yes
6591728755	2017-12-18 11:23:07	2017-12-18 11:23:36	199.167.109.250	29	completed	Not Answered	Not Answered	Not Answered	166476324	weblink	Not Answered	35	Male	Not Answered	No	Not Answered	Not Answered	6 years	72	29	Not Answered	Not Answered	Not Answered	Not Answered	Not Answered	Not Answered	Not Answered		Not Answered	No	Not Answered	Not Answered	Not Answered	Not Answered	Not Answered	Not Answered	Not Answered	Not Answered	Not Answered	Not Answered	Not Answered	Not Answered	Not Answered	Not Answered		Not Answered	Not Answered	Not Answered
6591835224	2017-12-18 12:12:09	2017-12-18 12:13:31	132.3.57.80	82	completed	Not Answered	Not Answered	Not Answered	166476324	weblink	Not Answered	35	Male	Not Answered	No	Not Answered	Not Answered	7.5 years	90	27.5	Not Answered	Not Answered	Not Answered	Not Answered	Not Answered	Not Answered	Not Answered		Not Answered	No	Not Answered	Not Answered	Not Answered	Not Answered	Not Answered	Not Answered	Not Answered	Not Answered	Not Answered	Not Answered	Not Answered	Not Answered	Not Answered	Not Answered		Not Answered	Not Answered	Not Answered
6592159824	2017-12-18 15:05:34	2017-12-18 15:07:04	198.134.101.10	89	completed	Not Answered	Not Answered	Not Answered	166476324	weblink	Not Answered	35	Male	Not Answered	Yes	0	1	4 years	48	31	Not Answered	Not Answered	Not Answered	Not Answered	Not Answered	Not Answered	Not Answered		Not Answered	Yes	FALSE	TRUE	FALSE	TRUE	FALSE	FALSE	FALSE	FALSE	FALSE	FALSE	FALSE	31	White	1 week	7	No	0 Days	Yes
6600713244	2017-12-23 22:49:35	2017-12-23 22:51:28	154.5.160.83	112	completed	Not Answered	Not Answered	Not Answered	166476324	weblink	Not Answered	35	Male	Not Answered	Yes	0	1	5 years	60	30	Not Answered	Not Answered	Not Answered	Not Answered	Not Answered	Not Answered	Not Answered		Not Answered	Yes	TRUE	TRUE	FALSE	FALSE	FALSE	TRUE	FALSE	FALSE	FALSE	FALSE	FALSE	35	Purple	Didn't stop	0	No	1-3 Days	No
6710651536	2018-02-21 16:42:56	2018-02-21 16:46:39	184.166.183.192	222	completed	Not Answered	Not Answered	Not Answered	168195850	weblink	Not Answered	35	Male	Not Answered	Yes	Once	None	5 years 8 months	68	29.3333	FALSE	FALSE	FALSE	TRUE	FALSE	FALSE	FALSE	4	2018-06-08	No	Not Answered	Not Answered	Not Answered	Not Answered	Not Answered	Not Answered	Not Answered	Not Answered	Not Answered	Not Answered	Not Answered	Not Answered	Not Answered	Not Answered		Not Answered	Not Answered	Not Answered
6718394799	2018-02-25 20:05:41	2018-02-25 20:07:00	73.94.78.142	79	completed	Not Answered	Not Answered	Not Answered	168195850	weblink	Not Answered	35	Male	Not Answered	No	Not Answered	Not Answered	2 years	24	33	FALSE	TRUE	FALSE	FALSE	FALSE	FALSE	FALSE	2	1	No	Not Answered	Not Answered	Not Answered	Not Answered	Not Answered	Not Answered	Not Answered	Not Answered	Not Answered	Not Answered	Not Answered	Not Answered	Not Answered	Not Answered		Not Answered	Not Answered	Not Answered
6719987451	2018-02-26 10:50:04	2018-02-26 10:51:46	73.164.8.229	101	completed	Not Answered	Not Answered	Not Answered	168195850	weblink	Not Answered	35	Male	Not Answered	Yes	One	One	8.5 years	101	26.5833	FALSE	FALSE	FALSE	FALSE	FALSE	TRUE	FALSE	6	14	No	Not Answered	Not Answered	Not Answered	Not Answered	Not Answered	Not Answered	Not Answered	Not Answered	Not Answered	Not Answered	Not Answered	Not Answered	Not Answered	Not Answered		Not Answered	Not Answered	Not Answered
6732664195	2018-03-03 12:34:42	2018-03-03 12:38:15	47.159.225.204	212	completed	Not Answered	Not Answered	Not Answered	168195850	weblink	Not Answered	35	Male	Not Answered	Yes	0	1	8 years	96	27	FALSE	FALSE	TRUE	TRUE	FALSE	FALSE	FALSE	3.5	25	Yes	TRUE	FALSE	FALSE	FALSE	FALSE	TRUE	FALSE	FALSE	FALSE	FALSE	FALSE	31	Purple	1 day	1	No	1-3 Days	No
6619133162	2018-01-09 01:18:47	2018-01-09 01:20:38	88.201.0.212	110	completed	Not Answered	Not Answered	Not Answered	168195844	facebook	Not Answered	35	Male	Not Answered	No	Not Answered	Not Answered	9 months	9	34.25	FALSE	FALSE	FALSE	TRUE	FALSE	FALSE	FALSE	4	0	No	Not Answered	Not Answered	Not Answered	Not Answered	Not Answered	Not Answered	Not Answered	Not Answered	Not Answered	Not Answered	Not Answered	Not Answered	Not Answered	Not Answered		Not Answered	Not Answered	Not Answered
6609367847	2018-01-02 15:25:16	2018-01-02 15:27:21	208.54.40.132	124	completed	Not Answered	Not Answered	Not Answered	167975095	facebook	Not Answered	35	Male	Not Answered	No	Not Answered	Not Answered	7 years	84	28	Not Answered	Not Answered	Not Answered	Not Answered	Not Answered	Not Answered	Not Answered		Not Answered	No	Not Answered	Not Answered	Not Answered	Not Answered	Not Answered	Not Answered	Not Answered	Not Answered	Not Answered	Not Answered	Not Answered	Not Answered	Not Answered	Not Answered		Not Answered	Not Answered	Not Answered
6559082905	2017-12-01 17:22:51	2017-12-01 17:23:58	108.51.202.213	66	completed	Not Answered	Not Answered	Not Answered	166386032	weblink	Not Answered	35	Female	Not Answered	No	Not Answered	Not Answered	8			Not Answered	Not Answered	Not Answered	Not Answered	Not Answered	Not Answered	Not Answered		Not Answered	No	Not Answered	Not Answered	Not Answered	Not Answered	Not Answered	Not Answered	Not Answered	Not Answered	Not Answered	Not Answered	Not Answered	Not Answered	Not Answered	Not Answered		Not Answered	Not Answered	Not Answered
6674214784	2018-02-05 08:04:46	2018-02-05 08:07:00	174.205.11.79	134	partial	Not Answered	Not Answered	Not Answered	166386032	weblink	Not Answered	35	Male	Not Answered	Not Answered	Not Answered	Not Answered	Not Answered			Not Answered	Not Answered	Not Answered	Not Answered	Not Answered	Not Answered	Not Answered		Not Answered	Not Answered	Not Answered	Not Answered	Not Answered	Not Answered	Not Answered	Not Answered	Not Answered	Not Answered	Not Answered	Not Answered	Not Answered	Not Answered	Not Answered	Not Answered		Not Answered	Not Answered	Not Answered
6615419327	2018-01-06 15:24:57	2018-01-06 15:26:53	74.129.18.248	115	completed	Not Answered	Not Answered	Not Answered	168195850	weblink	Not Answered	36	Male	Not Answered	No	Not Answered	Not Answered	25 years	300	11	FALSE	FALSE	FALSE	FALSE	TRUE	FALSE	FALSE	5	50	Yes	TRUE	TRUE	FALSE	TRUE	TRUE	TRUE	FALSE	TRUE	FALSE	FALSE	FALSE	20	Blue	None	0	No	0 Days	Yes
6622019005	2018-01-10 06:04:56	2018-01-10 06:09:41	174.231.140.96	285	completed	Not Answered	Not Answered	Not Answered	168195850	weblink	Not Answered	36	Male	Not Answered	Yes	1	1	1 year	12	35	FALSE	FALSE	TRUE	FALSE	FALSE	FALSE	FALSE	3	1	No	Not Answered	Not Answered	Not Answered	Not Answered	Not Answered	Not Answered	Not Answered	Not Answered	Not Answered	Not Answered	Not Answered	Not Answered	Not Answered	Not Answered		Not Answered	Not Answered	Not Answered
6660912479	2018-01-29 18:42:05	2018-01-29 18:46:34	107.77.245.9	268	completed	Not Answered	Not Answered	Not Answered	168195850	weblink	Not Answered	36	Male	Not Answered	Yes	1 or 2	3 or 4	3.75 years	45	32.25	FALSE	FALSE	FALSE	TRUE	FALSE	FALSE	FALSE	3	4	Yes	TRUE	TRUE	FALSE	FALSE	TRUE	TRUE	FALSE	TRUE	FALSE	FALSE	FALSE	33	White	3 days	3	No	1-3 Days	No
6661123960	2018-01-29 21:58:29	2018-01-29 21:59:02	67.183.165.139	33	completed	Not Answered	Not Answered	Not Answered	168195850	weblink	Not Answered	36	Male	Not Answered	No	Not Answered	Not Answered	5 years	60	31	FALSE	FALSE	TRUE	FALSE	FALSE	FALSE	FALSE	3	4	No	Not Answered	Not Answered	Not Answered	Not Answered	Not Answered	Not Answered	Not Answered	Not Answered	Not Answered	Not Answered	Not Answered	Not Answered	Not Answered	Not Answered		Not Answered	Not Answered	Not Answered
6665320018	2018-01-31 10:58:04	2018-01-31 10:59:10	173.226.131.251	66	completed	Not Answered	Not Answered	Not Answered	168195850	weblink	Not Answered	36	Male	Not Answered	Yes	0	6	2 years	24	34	FALSE	FALSE	TRUE	FALSE	FALSE	FALSE	FALSE	3	3	No	Not Answered	Not Answered	Not Answered	Not Answered	Not Answered	Not Answered	Not Answered	Not Answered	Not Answered	Not Answered	Not Answered	Not Answered	Not Answered	Not Answered		Not Answered	Not Answered	Not Answered
6733479606	2018-03-04 09:09:38	2018-03-04 09:10:44	107.184.137.20	66	completed	Not Answered	Not Answered	Not Answered	168195850	weblink	Not Answered	36	Male	Not Answered	Yes	0	5 or 6	9 years	108	27	FALSE	FALSE	FALSE	TRUE	FALSE	FALSE	FALSE	4	5	No	Not Answered	Not Answered	Not Answered	Not Answered	Not Answered	Not Answered	Not Answered	Not Answered	Not Answered	Not Answered	Not Answered	Not Answered	Not Answered	Not Answered		Not Answered	Not Answered	Not Answered
6732722157	2018-03-03 13:43:13	2018-03-03 13:44:16	173.49.84.164	63	completed	Not Answered	Not Answered	Not Answered	168195850	weblink	Not Answered	36	Male	Not Answered	No	Not Answered	Not Answered	2			FALSE	FALSE	TRUE	FALSE	FALSE	FALSE	FALSE	3	0	Yes	FALSE	TRUE	FALSE	FALSE	TRUE	TRUE	FALSE	TRUE	FALSE	FALSE	FALSE	36	White	1week	7	No	4-6 Days	No
6732763682	2018-03-03 14:35:34	2018-03-03 14:37:27	107.77.214.128	112	completed	Not Answered	Not Answered	Not Answered	168195850	weblink	Not Answered	36	Male	Not Answered	Yes	1	1	2 months	2	35.8333	FALSE	FALSE	TRUE	FALSE	FALSE	FALSE	FALSE	3	0	No	Not Answered	Not Answered	Not Answered	Not Answered	Not Answered	Not Answered	Not Answered	Not Answered	Not Answered	Not Answered	Not Answered	Not Answered	Not Answered	Not Answered		Not Answered	Not Answered	Not Answered
6732885859	2018-03-03 17:37:47	2018-03-03 17:39:02	212.117.188.13	75	completed	Not Answered	Not Answered	Not Answered	168195850	weblink	Not Answered	36	Male	Not Answered	No	Not Answered	Not Answered	2 year	24	34	FALSE	TRUE	FALSE	FALSE	FALSE	FALSE	FALSE	2	1	Yes	TRUE	TRUE	FALSE	TRUE	TRUE	FALSE	FALSE	FALSE	TRUE	FALSE	FALSE	34	White	1 month	30	Yes	1-2 Weeks	Yes
6671807211	2018-02-03 11:01:25	2018-02-03 11:04:37	166.181.83.50	192	completed	Not Answered	Not Answered	Not Answered	168195850	weblink	Not Answered	36	Male	Not Answered	Yes	2	2	10 years	120	26	TRUE	FALSE	TRUE	FALSE	FALSE	FALSE	FALSE	2	25	No	Not Answered	Not Answered	Not Answered	Not Answered	Not Answered	Not Answered	Not Answered	Not Answered	Not Answered	Not Answered	Not Answered	Not Answered	Not Answered	Not Answered		Not Answered	Not Answered	Not Answered
6671874393	2018-02-03 12:21:11	2018-02-03 12:23:13	108.226.82.4	122	completed	Not Answered	Not Answered	Not Answered	168195850	weblink	Not Answered	36	Male	Not Answered	Yes	1	2	7 years	84	29	FALSE	TRUE	FALSE	FALSE	FALSE	FALSE	FALSE	2	6	No	Not Answered	Not Answered	Not Answered	Not Answered	Not Answered	Not Answered	Not Answered	Not Answered	Not Answered	Not Answered	Not Answered	Not Answered	Not Answered	Not Answered		Not Answered	Not Answered	Not Answered
6672061515	2018-02-03 16:39:56	2018-02-03 16:41:49	174.192.14.170	112	completed	Not Answered	Not Answered	Not Answered	168195850	weblink	Not Answered	36	Male	Not Answered	Yes	1	1	4 years	48	32	FALSE	FALSE	TRUE	FALSE	FALSE	FALSE	FALSE	3	6	No	Not Answered	Not Answered	Not Answered	Not Answered	Not Answered	Not Answered	Not Answered	Not Answered	Not Answered	Not Answered	Not Answered	Not Answered	Not Answered	Not Answered		Not Answered	Not Answered	Not Answered
6672107518	2018-02-03 17:54:01	2018-02-03 17:56:28	98.178.134.32	147	completed	Not Answered	Not Answered	Not Answered	168195850	weblink	Not Answered	36	Male	Not Answered	Yes	2	2	7.5 years	90	28.5	FALSE	FALSE	FALSE	FALSE	TRUE	FALSE	FALSE	5	2	No	Not Answered	Not Answered	Not Answered	Not Answered	Not Answered	Not Answered	Not Answered	Not Answered	Not Answered	Not Answered	Not Answered	Not Answered	Not Answered	Not Answered		Not Answered	Not Answered	Not Answered
6672130757	2018-02-03 18:33:33	2018-02-03 18:35:29	174.198.2.204	116	completed	Not Answered	Not Answered	Not Answered	168195850	weblink	Not Answered	36	Male	Not Answered	No	Not Answered	Not Answered	8 months 3 years	44	32.3333	FALSE	FALSE	TRUE	FALSE	FALSE	FALSE	FALSE	3	1	No	Not Answered	Not Answered	Not Answered	Not Answered	Not Answered	Not Answered	Not Answered	Not Answered	Not Answered	Not Answered	Not Answered	Not Answered	Not Answered	Not Answered		Not Answered	Not Answered	Not Answered
6607026122	2017-12-30 18:56:01	2017-12-30 18:56:43	107.77.202.210	41	completed	Not Answered	Not Answered	Not Answered	167935324	weblink	Not Answered	36	Male	Not Answered	No	Not Answered	Not Answered	2 years	24	34	Not Answered	Not Answered	Not Answered	Not Answered	Not Answered	Not Answered	Not Answered		Not Answered	No	Not Answered	Not Answered	Not Answered	Not Answered	Not Answered	Not Answered	Not Answered	Not Answered	Not Answered	Not Answered	Not Answered	Not Answered	Not Answered	Not Answered		Not Answered	Not Answered	Not Answered
6552824065	2017-11-29 09:11:01	2017-11-29 09:12:00	184.152.2.115	58	completed	Not Answered	Not Answered	Not Answered	166476324	weblink	Not Answered	36	Male	Not Answered	No	Not Answered	Not Answered	25 years	300	11	Not Answered	Not Answered	Not Answered	Not Answered	Not Answered	Not Answered	Not Answered		Not Answered	No	Not Answered	Not Answered	Not Answered	Not Answered	Not Answered	Not Answered	Not Answered	Not Answered	Not Answered	Not Answered	Not Answered	Not Answered	Not Answered	Not Answered		Not Answered	Not Answered	Not Answered
6602506201	2017-12-26 17:49:15	2017-12-26 17:55:12	99.147.129.192	356	completed	Not Answered	Not Answered	Not Answered	166476324	weblink	Not Answered	36	Male	Not Answered	No	Not Answered	Not Answered	8.5 years	102	27.5	Not Answered	Not Answered	Not Answered	Not Answered	Not Answered	Not Answered	Not Answered		Not Answered	No	Not Answered	Not Answered	Not Answered	Not Answered	Not Answered	Not Answered	Not Answered	Not Answered	Not Answered	Not Answered	Not Answered	Not Answered	Not Answered	Not Answered		Not Answered	Not Answered	Not Answered
6680495330	2018-02-07 16:39:53	2018-02-07 16:41:01	172.75.172.252	68	completed	Not Answered	Not Answered	Not Answered	168195850	weblink	Not Answered	36	Female	Not Answered	No	Not Answered	Not Answered	18 months	18	34.5	FALSE	FALSE	TRUE	FALSE	FALSE	FALSE	FALSE	3	1	No	Not Answered	Not Answered	Not Answered	Not Answered	Not Answered	Not Answered	Not Answered	Not Answered	Not Answered	Not Answered	Not Answered	Not Answered	Not Answered	Not Answered		Not Answered	Not Answered	Not Answered
6559047916	2017-12-01 16:43:02	2017-12-01 16:46:08	96.255.17.130	185	completed	Not Answered	Not Answered	Not Answered	166386032	weblink	Not Answered	36	Male	Not Answered	Yes	1	3	8 years	96	28	Not Answered	Not Answered	Not Answered	Not Answered	Not Answered	Not Answered	Not Answered		Not Answered	Yes	TRUE	TRUE	TRUE	FALSE	TRUE	TRUE	FALSE	FALSE	FALSE	FALSE	FALSE	27	White	Immediately	0	No	1-3 Days	Yes
6559147110	2017-12-01 18:45:54	2017-12-01 18:48:22	173.73.96.224	147	completed	Not Answered	Not Answered	Not Answered	166386032	weblink	Not Answered	36	Male	Not Answered	Yes	0	3	0/1	12	35	Not Answered	Not Answered	Not Answered	Not Answered	Not Answered	Not Answered	Not Answered		Not Answered	Yes	TRUE	FALSE	FALSE	FALSE	FALSE	TRUE	FALSE	FALSE	FALSE	FALSE	FALSE	35	White	7 days	7	No	4-6 Days	No
6661158924	2018-01-29 22:27:24	2018-01-29 22:28:58	107.77.236.230	93	completed	Not Answered	Not Answered	Not Answered	168195850	weblink	Not Answered	37	Male	Not Answered	Yes	0	2	4 years	48	33	FALSE	FALSE	FALSE	FALSE	TRUE	FALSE	FALSE	5	7	No	Not Answered	Not Answered	Not Answered	Not Answered	Not Answered	Not Answered	Not Answered	Not Answered	Not Answered	Not Answered	Not Answered	Not Answered	Not Answered	Not Answered		Not Answered	Not Answered	Not Answered
6662277839	2018-01-30 08:26:01	2018-01-30 08:26:53	174.16.238.24	51	completed	Not Answered	Not Answered	Not Answered	168195850	weblink	Not Answered	37	Male	Not Answered	Yes	0	2	3 years	36	34	FALSE	FALSE	TRUE	FALSE	FALSE	FALSE	FALSE	3	2	No	Not Answered	Not Answered	Not Answered	Not Answered	Not Answered	Not Answered	Not Answered	Not Answered	Not Answered	Not Answered	Not Answered	Not Answered	Not Answered	Not Answered		Not Answered	Not Answered	Not Answered
6663721936	2018-01-30 20:16:18	2018-01-30 20:17:20	73.136.215.131	61	completed	Not Answered	Not Answered	Not Answered	168195850	weblink	Not Answered	37	Male	Not Answered	No	Not Answered	Not Answered	3yrs 4 months	40	33.6667	FALSE	TRUE	FALSE	FALSE	FALSE	FALSE	FALSE	2	1	No	Not Answered	Not Answered	Not Answered	Not Answered	Not Answered	Not Answered	Not Answered	Not Answered	Not Answered	Not Answered	Not Answered	Not Answered	Not Answered	Not Answered		Not Answered	Not Answered	Not Answered
6607378539	2017-12-31 10:30:20	2017-12-31 10:32:51	64.77.246.36	150	completed	Not Answered	Not Answered	Not Answered	167834611	weblink	Not Answered	37	Male	Not Answered	No	Not Answered	Not Answered	11yrs	132	26	Not Answered	Not Answered	Not Answered	Not Answered	Not Answered	Not Answered	Not Answered		Not Answered	No	Not Answered	Not Answered	Not Answered	Not Answered	Not Answered	Not Answered	Not Answered	Not Answered	Not Answered	Not Answered	Not Answered	Not Answered	Not Answered	Not Answered		Not Answered	Not Answered	Not Answered
6732954698	2018-03-03 19:29:52	2018-03-03 19:30:30	47.205.68.252	38	completed	Not Answered	Not Answered	Not Answered	168195850	weblink	Not Answered	37	Male	Not Answered	No	Not Answered	Not Answered	1 year	12	36	FALSE	FALSE	FALSE	FALSE	FALSE	TRUE	FALSE	6	1	No	Not Answered	Not Answered	Not Answered	Not Answered	Not Answered	Not Answered	Not Answered	Not Answered	Not Answered	Not Answered	Not Answered	Not Answered	Not Answered	Not Answered		Not Answered	Not Answered	Not Answered
6732677332	2018-03-03 12:50:16	2018-03-03 12:50:50	82.28.105.48	34	completed	Not Answered	Not Answered	Not Answered	168195850	weblink	Not Answered	37	Male	Not Answered	No	Not Answered	Not Answered	2			FALSE	TRUE	FALSE	FALSE	FALSE	FALSE	FALSE	2	0	No	Not Answered	Not Answered	Not Answered	Not Answered	Not Answered	Not Answered	Not Answered	Not Answered	Not Answered	Not Answered	Not Answered	Not Answered	Not Answered	Not Answered		Not Answered	Not Answered	Not Answered
6732695189	2018-03-03 13:11:08	2018-03-03 13:12:26	162.229.183.4	78	completed	Not Answered	Not Answered	Not Answered	168195850	weblink	Not Answered	37	Male	Not Answered	No	Not Answered	Not Answered	6 years	72	31	FALSE	FALSE	FALSE	TRUE	FALSE	FALSE	FALSE	4	Not Answered	No	Not Answered	Not Answered	Not Answered	Not Answered	Not Answered	Not Answered	Not Answered	Not Answered	Not Answered	Not Answered	Not Answered	Not Answered	Not Answered	Not Answered		Not Answered	Not Answered	Not Answered
6433412947	2017-10-05 07:50:25	2017-10-05 07:53:00	Not Answered	154	completed	Not Answered	Not Answered	Not Answered	163067945	weblink	Not Answered	37	Male	Not Answered	No	Not Answered	Not Answered	8 years	96	29	Not Answered	Not Answered	Not Answered	Not Answered	Not Answered	Not Answered	Not Answered		Not Answered	No	Not Answered	Not Answered	Not Answered	Not Answered	Not Answered	Not Answered	Not Answered	Not Answered	Not Answered	Not Answered	Not Answered	Not Answered	Not Answered	Not Answered		Not Answered	Not Answered	Not Answered
6668566555	2018-02-01 17:01:38	2018-02-01 17:03:43	181.229.174.138	124	completed	Not Answered	Not Answered	Not Answered	168195850	weblink	Not Answered	37	Male	Not Answered	No	Not Answered	Not Answered	3 years	36	34	FALSE	FALSE	TRUE	FALSE	FALSE	FALSE	FALSE	3	10	Yes	TRUE	TRUE	FALSE	FALSE	TRUE	FALSE	FALSE	FALSE	FALSE	FALSE	FALSE	37	Blue	0	0	No	0 Days	No
6670159154	2018-02-02 09:55:02	2018-02-02 09:55:56	73.136.215.131	53	completed	Not Answered	Not Answered	Not Answered	168195850	weblink	Not Answered	37	Female	Not Answered	No	Not Answered	Not Answered	0/2	24	35	FALSE	TRUE	FALSE	FALSE	FALSE	FALSE	FALSE	2	0	No	Not Answered	Not Answered	Not Answered	Not Answered	Not Answered	Not Answered	Not Answered	Not Answered	Not Answered	Not Answered	Not Answered	Not Answered	Not Answered	Not Answered		Not Answered	Not Answered	Not Answered
6670550399	2018-02-02 12:38:50	2018-02-02 12:41:37	207.237.108.55	167	completed	Not Answered	Not Answered	Not Answered	168195850	weblink	Not Answered	37	Male	Not Answered	Yes	0	3-10, varying severity.	12 years	144	25	FALSE	FALSE	FALSE	FALSE	TRUE	FALSE	FALSE	5	3	Yes	TRUE	TRUE	FALSE	FALSE	TRUE	TRUE	FALSE	TRUE	FALSE	FALSE	FALSE	27	Blue	a day	1	No	0 Days	Yes
6672058310	2018-02-03 16:34:41	2018-02-03 16:35:37	72.192.87.31	55	completed	Not Answered	Not Answered	Not Answered	168195850	weblink	Not Answered	37	Male	Not Answered	No	Not Answered	Not Answered	2			FALSE	FALSE	FALSE	TRUE	FALSE	FALSE	FALSE	4	2	No	Not Answered	Not Answered	Not Answered	Not Answered	Not Answered	Not Answered	Not Answered	Not Answered	Not Answered	Not Answered	Not Answered	Not Answered	Not Answered	Not Answered		Not Answered	Not Answered	Not Answered
6607001908	2017-12-30 17:54:03	2017-12-30 17:55:37	73.210.159.170	93	completed	Not Answered	Not Answered	Not Answered	167935324	weblink	Not Answered	37	Male	Not Answered	Yes	Never knocked out but punched in sparring where I had many symptoms of concussion. 2-3 times I’ve had happen.	2018-02-03	16 years	192	21	Not Answered	Not Answered	Not Answered	Not Answered	Not Answered	Not Answered	Not Answered		Not Answered	No	Not Answered	Not Answered	Not Answered	Not Answered	Not Answered	Not Answered	Not Answered	Not Answered	Not Answered	Not Answered	Not Answered	Not Answered	Not Answered	Not Answered		Not Answered	Not Answered	Not Answered
6607067759	2017-12-30 20:52:33	2017-12-30 20:53:58	24.245.123.115	84	completed	Not Answered	Not Answered	Not Answered	167935324	weblink	Not Answered	37	Male	Not Answered	Yes	0	3	4 years	48	33	Not Answered	Not Answered	Not Answered	Not Answered	Not Answered	Not Answered	Not Answered		Not Answered	No	Not Answered	Not Answered	Not Answered	Not Answered	Not Answered	Not Answered	Not Answered	Not Answered	Not Answered	Not Answered	Not Answered	Not Answered	Not Answered	Not Answered		Not Answered	Not Answered	Not Answered
6591935263	2017-12-18 13:00:14	2017-12-18 13:02:04	73.252.97.47	109	completed	Not Answered	Not Answered	Not Answered	166476324	weblink	Not Answered	37	Male	Not Answered	No	Not Answered	Not Answered	17 years	204	20	Not Answered	Not Answered	Not Answered	Not Answered	Not Answered	Not Answered	Not Answered		Not Answered	Yes	TRUE	FALSE	FALSE	FALSE	FALSE	TRUE	TRUE	TRUE	FALSE	FALSE	FALSE	37	Black	6 months, still bothers me some	180	Yes	>1 month	Yes
6600993767	2017-12-24 11:45:55	2017-12-24 11:46:50	68.8.58.238	54	completed	Not Answered	Not Answered	Not Answered	166476324	weblink	Not Answered	37	Male	Not Answered	Yes	3	7	14 years	168	23	Not Answered	Not Answered	Not Answered	Not Answered	Not Answered	Not Answered	Not Answered		Not Answered	No	Not Answered	Not Answered	Not Answered	Not Answered	Not Answered	Not Answered	Not Answered	Not Answered	Not Answered	Not Answered	Not Answered	Not Answered	Not Answered	Not Answered		Not Answered	Not Answered	Not Answered
6559132020	2017-12-01 18:24:35	2017-12-01 18:28:56	69.251.27.186	260	completed	Not Answered	Not Answered	Not Answered	166386032	weblink	Not Answered	37	Male	Not Answered	Yes	0	3 or 4	9 years	108	28	Not Answered	Not Answered	Not Answered	Not Answered	Not Answered	Not Answered	Not Answered		Not Answered	Yes	TRUE	TRUE	TRUE	TRUE	TRUE	TRUE	TRUE	TRUE	TRUE	FALSE	FALSE	32	Blue	A month	30	Yes	>1 month	Yes
6559152469	2017-12-01 18:53:22	2017-12-01 18:54:24	107.77.210.49	62	completed	Not Answered	Not Answered	Not Answered	166386032	weblink	Not Answered	37	Male	Not Answered	No	Not Answered	Not Answered	11 years	132	26	Not Answered	Not Answered	Not Answered	Not Answered	Not Answered	Not Answered	Not Answered		Not Answered	No	Not Answered	Not Answered	Not Answered	Not Answered	Not Answered	Not Answered	Not Answered	Not Answered	Not Answered	Not Answered	Not Answered	Not Answered	Not Answered	Not Answered		Not Answered	Not Answered	Not Answered
6560798466	2017-12-03 13:36:38	2017-12-03 13:37:59	96.255.9.43	81	completed	Not Answered	Not Answered	Not Answered	166386032	weblink	Not Answered	37	Male	Not Answered	Yes	2	2	2 years	24	35	Not Answered	Not Answered	Not Answered	Not Answered	Not Answered	Not Answered	Not Answered		Not Answered	No	Not Answered	Not Answered	Not Answered	Not Answered	Not Answered	Not Answered	Not Answered	Not Answered	Not Answered	Not Answered	Not Answered	Not Answered	Not Answered	Not Answered		Not Answered	Not Answered	Not Answered
6615416489	2018-01-06 15:19:04	2018-01-06 15:22:14	73.155.67.164	189	completed	Not Answered	Not Answered	Not Answered	168195850	weblink	Not Answered	38	Male	Not Answered	No	Not Answered	Not Answered	12 years	144	26	FALSE	FALSE	FALSE	FALSE	FALSE	FALSE	TRUE	7	15	No	Not Answered	Not Answered	Not Answered	Not Answered	Not Answered	Not Answered	Not Answered	Not Answered	Not Answered	Not Answered	Not Answered	Not Answered	Not Answered	Not Answered		Not Answered	Not Answered	Not Answered
6616472990	2018-01-07 19:20:21	2018-01-07 19:22:47	68.203.238.6	146	completed	Not Answered	Not Answered	Not Answered	168195850	weblink	Not Answered	38	Female	Not Answered	No	Not Answered	Not Answered	6 years 1 months	73	31.9167	FALSE	FALSE	FALSE	FALSE	TRUE	FALSE	FALSE	5	10	No	Not Answered	Not Answered	Not Answered	Not Answered	Not Answered	Not Answered	Not Answered	Not Answered	Not Answered	Not Answered	Not Answered	Not Answered	Not Answered	Not Answered		Not Answered	Not Answered	Not Answered
6660366696	2018-01-29 13:31:35	2018-01-29 13:34:02	69.16.147.165	147	completed	Not Answered	Not Answered	Not Answered	168195850	weblink	Not Answered	38	Male	Not Answered	Yes	2	2	10 years	120	28	FALSE	FALSE	TRUE	FALSE	FALSE	FALSE	FALSE	3	20	Yes	TRUE	TRUE	TRUE	TRUE	TRUE	TRUE	FALSE	FALSE	FALSE	FALSE	FALSE	35	Blue	Not Answered		Not Answered	1-3 Days	No
6661034681	2018-01-29 20:22:43	2018-01-29 20:27:15	67.169.193.18	271	completed	Not Answered	Not Answered	Not Answered	168195850	weblink	Not Answered	38	Male	Not Answered	No	Not Answered	Not Answered	5 years	60	33	FALSE	FALSE	TRUE	FALSE	FALSE	FALSE	FALSE	3	4	Yes	FALSE	TRUE	FALSE	TRUE	FALSE	TRUE	FALSE	TRUE	FALSE	FALSE	FALSE	27	White	A week	7	Yes	4-6 Days	Yes
6662305331	2018-01-30 08:35:12	2018-01-30 08:36:40	95.144.184.45	88	completed	Not Answered	Not Answered	Not Answered	168195850	weblink	Not Answered	38	Male	Not Answered	Yes	0	I’m not sure but I’d say 20 plus	1 year	12	37	FALSE	FALSE	TRUE	FALSE	FALSE	FALSE	FALSE	3	Nl	No	Not Answered	Not Answered	Not Answered	Not Answered	Not Answered	Not Answered	Not Answered	Not Answered	Not Answered	Not Answered	Not Answered	Not Answered	Not Answered	Not Answered		Not Answered	Not Answered	Not Answered
6663597841	2018-01-30 18:32:59	2018-01-30 18:33:44	172.58.99.217	45	completed	Not Answered	Not Answered	Not Answered	168195850	weblink	Not Answered	38	Male	Not Answered	No	Not Answered	Not Answered	Approximately 10 months	10	37.1667	FALSE	FALSE	FALSE	FALSE	TRUE	FALSE	FALSE	5	0	No	Not Answered	Not Answered	Not Answered	Not Answered	Not Answered	Not Answered	Not Answered	Not Answered	Not Answered	Not Answered	Not Answered	Not Answered	Not Answered	Not Answered		Not Answered	Not Answered	Not Answered
6732903389	2018-03-03 18:05:20	2018-03-03 18:06:52	71.35.109.22	92	completed	Not Answered	Not Answered	Not Answered	168195850	weblink	Not Answered	38	Male	Not Answered	No	Not Answered	Not Answered	4 years	48	34	FALSE	FALSE	TRUE	FALSE	FALSE	FALSE	FALSE	3	4	Yes	FALSE	FALSE	FALSE	FALSE	TRUE	FALSE	FALSE	FALSE	FALSE	FALSE	FALSE	36	Blue	didn't stop	0	No	0 Days	No
6733007499	2018-03-03 21:12:32	2018-03-03 21:12:52	106.70.191.137	20	partial	Not Answered	Not Answered	Not Answered	168195850	weblink	Not Answered	38	Male	Not Answered	Yes	1	1	Not Answered			Not Answered	Not Answered	Not Answered	Not Answered	Not Answered	Not Answered	Not Answered		Not Answered	Not Answered	Not Answered	Not Answered	Not Answered	Not Answered	Not Answered	Not Answered	Not Answered	Not Answered	Not Answered	Not Answered	Not Answered	Not Answered	Not Answered	Not Answered		Not Answered	Not Answered	Not Answered
6733103611	2018-03-04 00:25:15	2018-03-04 00:27:47	73.252.97.47	151	completed	Not Answered	Not Answered	Not Answered	168195850	weblink	Not Answered	38	Male	Not Answered	No	Not Answered	Not Answered	17 years	204	21	FALSE	FALSE	FALSE	FALSE	TRUE	FALSE	FALSE	5	40	Yes	TRUE	FALSE	FALSE	FALSE	FALSE	TRUE	TRUE	TRUE	FALSE	FALSE	FALSE	36	Black	6 months	180	Yes	2-4 Weeks	Yes
6732772364	2018-03-03 14:47:49	2018-03-03 14:48:32	96.39.232.107	42	completed	Not Answered	Not Answered	Not Answered	168195850	weblink	Not Answered	38	Male	Not Answered	Yes	0	3	3.5	42	34.5	FALSE	FALSE	FALSE	TRUE	FALSE	FALSE	FALSE	4	2	No	Not Answered	Not Answered	Not Answered	Not Answered	Not Answered	Not Answered	Not Answered	Not Answered	Not Answered	Not Answered	Not Answered	Not Answered	Not Answered	Not Answered		Not Answered	Not Answered	Not Answered
6732877176	2018-03-03 17:23:29	2018-03-03 17:24:28	107.77.205.21	59	completed	Not Answered	Not Answered	Not Answered	168195850	weblink	Not Answered	38	Male	Not Answered	No	Not Answered	Not Answered	1	12	37	FALSE	FALSE	FALSE	FALSE	TRUE	FALSE	FALSE	5	2	No	Not Answered	Not Answered	Not Answered	Not Answered	Not Answered	Not Answered	Not Answered	Not Answered	Not Answered	Not Answered	Not Answered	Not Answered	Not Answered	Not Answered		Not Answered	Not Answered	Not Answered
6432903770	2017-10-05 03:56:01	2017-10-05 03:57:42	Not Answered	100	completed	Not Answered	Not Answered	Not Answered	163067945	weblink	Not Answered	38	Male	Not Answered	Yes	6	6	4.5 years	54	33.5	Not Answered	Not Answered	Not Answered	Not Answered	Not Answered	Not Answered	Not Answered		Not Answered	No	Not Answered	Not Answered	Not Answered	Not Answered	Not Answered	Not Answered	Not Answered	Not Answered	Not Answered	Not Answered	Not Answered	Not Answered	Not Answered	Not Answered		Not Answered	Not Answered	Not Answered
6433041417	2017-10-05 05:21:33	2017-10-05 05:37:52	Not Answered	979	completed	Not Answered	Not Answered	Not Answered	163067945	weblink	Not Answered	38	Male	Not Answered	Yes	Knocked out, countless...concussions are a diagnosis, wasn’t big in going to doctorno	Not sure	2 years	24	36	Not Answered	Not Answered	Not Answered	Not Answered	Not Answered	Not Answered	Not Answered		Not Answered	Yes	FALSE	TRUE	TRUE	FALSE	FALSE	FALSE	TRUE	TRUE	TRUE	TRUE	FALSE	36	White	Week or so	7	No	>1 month	Yes
6668408121	2018-02-01 15:14:53	2018-02-01 15:15:47	101.178.130.171	53	partial	Not Answered	Not Answered	Not Answered	168195850	weblink	Not Answered	38	Male	Not Answered	Yes	Not Answered	Not Answered	Not Answered			Not Answered	Not Answered	Not Answered	Not Answered	Not Answered	Not Answered	Not Answered		Not Answered	Not Answered	Not Answered	Not Answered	Not Answered	Not Answered	Not Answered	Not Answered	Not Answered	Not Answered	Not Answered	Not Answered	Not Answered	Not Answered	Not Answered	Not Answered		Not Answered	Not Answered	Not Answered
6668416409	2018-02-01 15:20:39	2018-02-01 15:21:19	101.178.130.170	39	completed	Not Answered	Not Answered	Not Answered	168195850	weblink	Not Answered	38	Male	Not Answered	Yes	0	5	3.5 years	42	34.5	FALSE	FALSE	FALSE	FALSE	TRUE	FALSE	FALSE	5	0	No	Not Answered	Not Answered	Not Answered	Not Answered	Not Answered	Not Answered	Not Answered	Not Answered	Not Answered	Not Answered	Not Answered	Not Answered	Not Answered	Not Answered		Not Answered	Not Answered	Not Answered
6669654349	2018-02-02 06:42:37	2018-02-02 06:45:35	24.126.169.240	177	completed	Not Answered	Not Answered	Not Answered	168195850	weblink	Not Answered	38	Male	Not Answered	Yes	0	3	9 years	108	29	FALSE	TRUE	FALSE	FALSE	FALSE	FALSE	FALSE	2	4	Yes	FALSE	TRUE	TRUE	FALSE	TRUE	TRUE	FALSE	FALSE	FALSE	FALSE	FALSE	26	Blue	Zero	0	No	0 Days	No
6671982586	2018-02-03 14:44:31	2018-02-03 14:45:15	98.125.124.71	44	partial	Not Answered	Not Answered	Not Answered	168195850	weblink	Not Answered	38	Male	Not Answered	Yes	0	2	Not Answered			Not Answered	Not Answered	Not Answered	Not Answered	Not Answered	Not Answered	Not Answered		Not Answered	Not Answered	Not Answered	Not Answered	Not Answered	Not Answered	Not Answered	Not Answered	Not Answered	Not Answered	Not Answered	Not Answered	Not Answered	Not Answered	Not Answered	Not Answered		Not Answered	Not Answered	Not Answered
6672478355	2018-02-04 05:45:42	2018-02-04 05:46:27	71.194.47.85	44	partial	Not Answered	Not Answered	Not Answered	168195850	weblink	Not Answered	38	Male	Not Answered	Yes	Not Answered	Not Answered	Not Answered			Not Answered	Not Answered	Not Answered	Not Answered	Not Answered	Not Answered	Not Answered		Not Answered	Not Answered	Not Answered	Not Answered	Not Answered	Not Answered	Not Answered	Not Answered	Not Answered	Not Answered	Not Answered	Not Answered	Not Answered	Not Answered	Not Answered	Not Answered		Not Answered	Not Answered	Not Answered
6672479900	2018-02-04 05:48:01	2018-02-04 05:48:12	71.194.47.85	11	partial	Not Answered	Not Answered	Not Answered	168195850	weblink	Not Answered	38	Male	Not Answered	Not Answered	Not Answered	Not Answered	Not Answered			Not Answered	Not Answered	Not Answered	Not Answered	Not Answered	Not Answered	Not Answered		Not Answered	Not Answered	Not Answered	Not Answered	Not Answered	Not Answered	Not Answered	Not Answered	Not Answered	Not Answered	Not Answered	Not Answered	Not Answered	Not Answered	Not Answered	Not Answered		Not Answered	Not Answered	Not Answered
6672483579	2018-02-04 05:52:58	2018-02-04 05:54:37	71.194.47.85	98	completed	Not Answered	Not Answered	Not Answered	168195850	weblink	Not Answered	38	Male	Not Answered	No	Not Answered	Not Answered	4 Years	48	34	FALSE	FALSE	TRUE	FALSE	FALSE	FALSE	FALSE	3	6	No	Not Answered	Not Answered	Not Answered	Not Answered	Not Answered	Not Answered	Not Answered	Not Answered	Not Answered	Not Answered	Not Answered	Not Answered	Not Answered	Not Answered		Not Answered	Not Answered	Not Answered
6591783635	2017-12-18 11:48:15	2017-12-18 11:49:32	163.230.250.202	76	completed	Not Answered	Not Answered	Not Answered	166476324	weblink	Not Answered	38	Male	Not Answered	No	Not Answered	Not Answered	Approx 5 years	60	33	Not Answered	Not Answered	Not Answered	Not Answered	Not Answered	Not Answered	Not Answered		Not Answered	Yes	TRUE	TRUE	FALSE	FALSE	FALSE	FALSE	FALSE	FALSE	FALSE	FALSE	FALSE	37	Blue	2 days	2	No	0 Days	No
6591883711	2017-12-18 12:35:31	2017-12-18 12:36:23	196.54.41.3	52	completed	Not Answered	Not Answered	Not Answered	166476324	weblink	Not Answered	38	Male	Not Answered	Yes	1	1	9 years	108	29	Not Answered	Not Answered	Not Answered	Not Answered	Not Answered	Not Answered	Not Answered		Not Answered	No	Not Answered	Not Answered	Not Answered	Not Answered	Not Answered	Not Answered	Not Answered	Not Answered	Not Answered	Not Answered	Not Answered	Not Answered	Not Answered	Not Answered		Not Answered	Not Answered	Not Answered
6592049423	2017-12-18 13:58:04	2017-12-18 14:00:08	151.224.63.66	123	completed	Not Answered	Not Answered	Not Answered	166476324	weblink	Not Answered	38	Female	Not Answered	Yes	0	2018-02-04	4yrs 7 months	55	33.4167	Not Answered	Not Answered	Not Answered	Not Answered	Not Answered	Not Answered	Not Answered		Not Answered	Yes	FALSE	FALSE	TRUE	FALSE	TRUE	FALSE	FALSE	FALSE	FALSE	FALSE	FALSE	38	Blue	None	0	No	0 Days	Yes
6593734116	2017-12-19 09:51:00	2017-12-19 09:51:57	131.96.154.87	56	completed	Not Answered	Not Answered	Not Answered	166476324	weblink	Not Answered	38	Male	Not Answered	Yes	6	not sure...15+?	1 year, 10 months	22	36.1667	Not Answered	Not Answered	Not Answered	Not Answered	Not Answered	Not Answered	Not Answered		Not Answered	No	Not Answered	Not Answered	Not Answered	Not Answered	Not Answered	Not Answered	Not Answered	Not Answered	Not Answered	Not Answered	Not Answered	Not Answered	Not Answered	Not Answered		Not Answered	Not Answered	Not Answered
6601344626	2017-12-25 05:58:54	2017-12-25 06:02:29	207.172.163.46	214	completed	Not Answered	Not Answered	Not Answered	166476324	weblink	Not Answered	38	Male	Not Answered	Yes	0	1	5.5 years	66	32.5	Not Answered	Not Answered	Not Answered	Not Answered	Not Answered	Not Answered	Not Answered		Not Answered	No	Not Answered	Not Answered	Not Answered	Not Answered	Not Answered	Not Answered	Not Answered	Not Answered	Not Answered	Not Answered	Not Answered	Not Answered	Not Answered	Not Answered		Not Answered	Not Answered	Not Answered
6603385580	2017-12-27 08:43:34	2017-12-27 08:44:42	96.236.206.16	67	completed	Not Answered	Not Answered	Not Answered	166476324	weblink	Not Answered	38	Male	Not Answered	Yes	0	3	10yrs	120	28	Not Answered	Not Answered	Not Answered	Not Answered	Not Answered	Not Answered	Not Answered		Not Answered	No	Not Answered	Not Answered	Not Answered	Not Answered	Not Answered	Not Answered	Not Answered	Not Answered	Not Answered	Not Answered	Not Answered	Not Answered	Not Answered	Not Answered		Not Answered	Not Answered	Not Answered
6684999305	2018-02-09 08:22:41	2018-02-09 08:24:27	72.198.163.2	105	completed	Not Answered	Not Answered	Not Answered	168195850	weblink	Not Answered	38	Male	Not Answered	Yes	2 times	at least 3 times	4 years 7 months	55	33.4167	FALSE	TRUE	FALSE	FALSE	FALSE	FALSE	FALSE	2	6	No	Not Answered	Not Answered	Not Answered	Not Answered	Not Answered	Not Answered	Not Answered	Not Answered	Not Answered	Not Answered	Not Answered	Not Answered	Not Answered	Not Answered		Not Answered	Not Answered	Not Answered
6712214492	2018-02-22 08:58:29	2018-02-22 08:59:13	173.228.123.15	43	completed	Not Answered	Not Answered	Not Answered	168195850	weblink	Not Answered	38	Male	Not Answered	No	Not Answered	Not Answered	4 years	48	34	FALSE	TRUE	FALSE	FALSE	FALSE	FALSE	FALSE	2	2	No	Not Answered	Not Answered	Not Answered	Not Answered	Not Answered	Not Answered	Not Answered	Not Answered	Not Answered	Not Answered	Not Answered	Not Answered	Not Answered	Not Answered		Not Answered	Not Answered	Not Answered
6718025725	2018-02-25 13:59:06	2018-02-25 14:01:44	71.206.207.142	158	completed	Not Answered	Not Answered	Not Answered	168195850	weblink	Not Answered	38	Male	Not Answered	Yes	4	10	6 uears	72	32	FALSE	FALSE	FALSE	FALSE	TRUE	FALSE	FALSE	5	5	No	Not Answered	Not Answered	Not Answered	Not Answered	Not Answered	Not Answered	Not Answered	Not Answered	Not Answered	Not Answered	Not Answered	Not Answered	Not Answered	Not Answered		Not Answered	Not Answered	Not Answered
6718075264	2018-02-25 14:50:12	2018-02-25 14:51:36	68.63.216.19	83	completed	Not Answered	Not Answered	Not Answered	168195850	weblink	Not Answered	38	Male	Not Answered	Yes	1	1	2018-02-02	26	35.8333	FALSE	FALSE	TRUE	FALSE	FALSE	FALSE	FALSE	3	0	No	Not Answered	Not Answered	Not Answered	Not Answered	Not Answered	Not Answered	Not Answered	Not Answered	Not Answered	Not Answered	Not Answered	Not Answered	Not Answered	Not Answered		Not Answered	Not Answered	Not Answered
6618314843	2018-01-08 14:51:51	2018-01-08 14:52:40	98.111.130.137	48	completed	Not Answered	Not Answered	Not Answered	168195844	facebook	Not Answered	38	Male	Not Answered	No	Not Answered	Not Answered	2 years	24	36	FALSE	FALSE	FALSE	TRUE	FALSE	FALSE	FALSE	4	7	No	Not Answered	Not Answered	Not Answered	Not Answered	Not Answered	Not Answered	Not Answered	Not Answered	Not Answered	Not Answered	Not Answered	Not Answered	Not Answered	Not Answered		Not Answered	Not Answered	Not Answered
6609462619	2018-01-02 17:01:58	2018-01-02 17:03:33	86.45.80.125	94	completed	Not Answered	Not Answered	Not Answered	167975095	facebook	Not Answered	38	Male	Not Answered	Yes	0	2	0/2	24	36	Not Answered	Not Answered	Not Answered	Not Answered	Not Answered	Not Answered	Not Answered		Not Answered	No	Not Answered	Not Answered	Not Answered	Not Answered	Not Answered	Not Answered	Not Answered	Not Answered	Not Answered	Not Answered	Not Answered	Not Answered	Not Answered	Not Answered		Not Answered	Not Answered	Not Answered
6609570251	2018-01-02 19:09:17	2018-01-02 19:10:11	99.29.118.238	54	completed	Not Answered	Not Answered	Not Answered	167975095	facebook	Not Answered	38	Male	Not Answered	No	Not Answered	Not Answered	2 years	24	36	Not Answered	Not Answered	Not Answered	Not Answered	Not Answered	Not Answered	Not Answered		Not Answered	No	Not Answered	Not Answered	Not Answered	Not Answered	Not Answered	Not Answered	Not Answered	Not Answered	Not Answered	Not Answered	Not Answered	Not Answered	Not Answered	Not Answered		Not Answered	Not Answered	Not Answered
6559641321	2017-12-02 07:34:21	2017-12-02 07:37:10	99.203.16.161	168	completed	Not Answered	Not Answered	Not Answered	166386032	weblink	Not Answered	38	Male	Not Answered	Yes	0	1	2018-06-12	150	25.5	Not Answered	Not Answered	Not Answered	Not Answered	Not Answered	Not Answered	Not Answered		Not Answered	Yes	FALSE	FALSE	FALSE	FALSE	FALSE	TRUE	FALSE	TRUE	FALSE	FALSE	FALSE	35	Blue	None	0	No	1-2 Weeks	No
6560160386	2017-12-02 19:55:21	2017-12-02 19:56:04	173.79.247.188	43	completed	Not Answered	Not Answered	Not Answered	166386032	weblink	Not Answered	38	Male	Not Answered	No	Not Answered	Not Answered	five years total	60	33	Not Answered	Not Answered	Not Answered	Not Answered	Not Answered	Not Answered	Not Answered		Not Answered	No	Not Answered	Not Answered	Not Answered	Not Answered	Not Answered	Not Answered	Not Answered	Not Answered	Not Answered	Not Answered	Not Answered	Not Answered	Not Answered	Not Answered		Not Answered	Not Answered	Not Answered
6733050891	2018-03-03 22:39:15	2018-03-03 22:40:42	195.215.31.108	87	completed	Not Answered	Not Answered	Not Answered	168195850	weblink	Not Answered	39	Male	Not Answered	Yes	1	1	2018-02-06	30	36.5	FALSE	FALSE	TRUE	FALSE	FALSE	FALSE	FALSE	3	0	No	Not Answered	Not Answered	Not Answered	Not Answered	Not Answered	Not Answered	Not Answered	Not Answered	Not Answered	Not Answered	Not Answered	Not Answered	Not Answered	Not Answered		Not Answered	Not Answered	Not Answered
6732693705	2018-03-03 13:09:32	2018-03-03 13:09:52	216.165.231.227	20	completed	Not Answered	Not Answered	Not Answered	168195850	weblink	Not Answered	39	Male	Not Answered	No	Not Answered	Not Answered	9 years	108	30	FALSE	FALSE	TRUE	FALSE	FALSE	FALSE	FALSE	3	5	No	Not Answered	Not Answered	Not Answered	Not Answered	Not Answered	Not Answered	Not Answered	Not Answered	Not Answered	Not Answered	Not Answered	Not Answered	Not Answered	Not Answered		Not Answered	Not Answered	Not Answered
6732695346	2018-03-03 13:11:27	2018-03-03 13:12:09	96.250.57.25	41	completed	Not Answered	Not Answered	Not Answered	168195850	weblink	Not Answered	39	Male	Not Answered	Yes	0	2	2018-02-06	74	32.8333	FALSE	FALSE	TRUE	FALSE	FALSE	FALSE	FALSE	3	0	No	Not Answered	Not Answered	Not Answered	Not Answered	Not Answered	Not Answered	Not Answered	Not Answered	Not Answered	Not Answered	Not Answered	Not Answered	Not Answered	Not Answered		Not Answered	Not Answered	Not Answered
6732711080	2018-03-03 13:29:34	2018-03-03 13:30:56	108.253.82.49	81	completed	Not Answered	Not Answered	Not Answered	168195850	weblink	Not Answered	39	Male	Not Answered	No	Not Answered	Not Answered	2018-05-04	64	33.6667	FALSE	TRUE	FALSE	FALSE	FALSE	FALSE	FALSE	2	0	No	Not Answered	Not Answered	Not Answered	Not Answered	Not Answered	Not Answered	Not Answered	Not Answered	Not Answered	Not Answered	Not Answered	Not Answered	Not Answered	Not Answered		Not Answered	Not Answered	Not Answered
6732763802	2018-03-03 14:35:57	2018-03-03 14:37:08	73.224.29.236	71	completed	Not Answered	Not Answered	Not Answered	168195850	weblink	Not Answered	39	Male	Not Answered	No	Not Answered	Not Answered	8 years	96	31	FALSE	FALSE	TRUE	FALSE	FALSE	FALSE	FALSE	3	1	No	Not Answered	Not Answered	Not Answered	Not Answered	Not Answered	Not Answered	Not Answered	Not Answered	Not Answered	Not Answered	Not Answered	Not Answered	Not Answered	Not Answered		Not Answered	Not Answered	Not Answered
6732869938	2018-03-03 17:12:14	2018-03-03 17:13:26	74.199.115.111	72	completed	Not Answered	Not Answered	Not Answered	168195850	weblink	Not Answered	39	Male	Not Answered	Yes	1	3	9 years	108	30	FALSE	FALSE	TRUE	FALSE	FALSE	FALSE	FALSE	3	0	No	Not Answered	Not Answered	Not Answered	Not Answered	Not Answered	Not Answered	Not Answered	Not Answered	Not Answered	Not Answered	Not Answered	Not Answered	Not Answered	Not Answered		Not Answered	Not Answered	Not Answered
6668680624	2018-02-01 18:27:13	2018-02-01 18:28:07	172.56.31.78	54	completed	Not Answered	Not Answered	Not Answered	168195850	weblink	Not Answered	39	Male	Not Answered	No	Not Answered	Not Answered	8 years	96	31	FALSE	TRUE	FALSE	FALSE	FALSE	FALSE	FALSE	2	0	No	Not Answered	Not Answered	Not Answered	Not Answered	Not Answered	Not Answered	Not Answered	Not Answered	Not Answered	Not Answered	Not Answered	Not Answered	Not Answered	Not Answered		Not Answered	Not Answered	Not Answered
6671843142	2018-02-03 11:44:18	2018-02-03 11:46:13	71.117.182.149	114	partial	Not Answered	Not Answered	Not Answered	168195850	weblink	Not Answered	39	Male	Not Answered	Yes	1	1	Not Answered			Not Answered	Not Answered	Not Answered	Not Answered	Not Answered	Not Answered	Not Answered		Not Answered	Not Answered	Not Answered	Not Answered	Not Answered	Not Answered	Not Answered	Not Answered	Not Answered	Not Answered	Not Answered	Not Answered	Not Answered	Not Answered	Not Answered	Not Answered		Not Answered	Not Answered	Not Answered
6671844840	2018-02-03 11:46:38	2018-02-03 11:48:50	71.117.182.149	132	completed	Not Answered	Not Answered	Not Answered	168195850	weblink	Not Answered	39	Male	Not Answered	No	Not Answered	Not Answered	6 months	6	38.5	FALSE	FALSE	TRUE	FALSE	FALSE	FALSE	FALSE	3	0	No	Not Answered	Not Answered	Not Answered	Not Answered	Not Answered	Not Answered	Not Answered	Not Answered	Not Answered	Not Answered	Not Answered	Not Answered	Not Answered	Not Answered		Not Answered	Not Answered	Not Answered
6606836637	2017-12-30 11:50:45	2017-12-30 12:05:54	107.77.173.4	909	completed	Not Answered	Not Answered	Not Answered	167935324	weblink	Not Answered	39	Male	Not Answered	Yes	1	1	2018-11-20	251	18.0833	Not Answered	Not Answered	Not Answered	Not Answered	Not Answered	Not Answered	Not Answered		Not Answered	No	Not Answered	Not Answered	Not Answered	Not Answered	Not Answered	Not Answered	Not Answered	Not Answered	Not Answered	Not Answered	Not Answered	Not Answered	Not Answered	Not Answered		Not Answered	Not Answered	Not Answered
6607425516	2017-12-31 12:38:53	2017-12-31 12:40:32	173.68.204.177	98	completed	Not Answered	Not Answered	Not Answered	167935324	weblink	Not Answered	39	Male	Not Answered	Yes	1	1	3 months	3	38.75	Not Answered	Not Answered	Not Answered	Not Answered	Not Answered	Not Answered	Not Answered		Not Answered	No	Not Answered	Not Answered	Not Answered	Not Answered	Not Answered	Not Answered	Not Answered	Not Answered	Not Answered	Not Answered	Not Answered	Not Answered	Not Answered	Not Answered		Not Answered	Not Answered	Not Answered
6607696455	2018-01-01 02:43:47	2018-01-01 03:15:41	122.108.190.175	1914	completed	Not Answered	Not Answered	Not Answered	167935324	weblink	Not Answered	39	Male	Not Answered	No	Not Answered	Not Answered	4.5 months	4.5	38.625	Not Answered	Not Answered	Not Answered	Not Answered	Not Answered	Not Answered	Not Answered		Not Answered	No	Not Answered	Not Answered	Not Answered	Not Answered	Not Answered	Not Answered	Not Answered	Not Answered	Not Answered	Not Answered	Not Answered	Not Answered	Not Answered	Not Answered		Not Answered	Not Answered	Not Answered
6608195713	2018-01-01 21:45:32	2018-01-01 21:47:58	120.17.79.63	145	completed	Not Answered	Not Answered	Not Answered	167935324	weblink	Not Answered	39	Male	Not Answered	Yes	Twice	Twice	4 and a half	54	34.5	Not Answered	Not Answered	Not Answered	Not Answered	Not Answered	Not Answered	Not Answered		Not Answered	No	Not Answered	Not Answered	Not Answered	Not Answered	Not Answered	Not Answered	Not Answered	Not Answered	Not Answered	Not Answered	Not Answered	Not Answered	Not Answered	Not Answered		Not Answered	Not Answered	Not Answered
6601086302	2017-12-24 17:43:15	2017-12-24 17:46:11	108.196.217.134	176	completed	Not Answered	Not Answered	Not Answered	166476324	weblink	Not Answered	39	Male	Not Answered	No	Not Answered	Not Answered	7 years	84	32	Not Answered	Not Answered	Not Answered	Not Answered	Not Answered	Not Answered	Not Answered		Not Answered	Yes	TRUE	FALSE	FALSE	FALSE	TRUE	FALSE	FALSE	FALSE	FALSE	FALSE	FALSE	37	Purple	3 days but took it slow for a while	3	No	2-4 Weeks	No
6672760658	2018-02-04 11:24:31	2018-02-04 11:25:49	98.162.192.167	77	partial	Not Answered	Not Answered	Not Answered	168195850	weblink	Not Answered	39	Female	Not Answered	Yes	Not Answered	Not Answered	Not Answered			Not Answered	Not Answered	Not Answered	Not Answered	Not Answered	Not Answered	Not Answered		Not Answered	Not Answered	Not Answered	Not Answered	Not Answered	Not Answered	Not Answered	Not Answered	Not Answered	Not Answered	Not Answered	Not Answered	Not Answered	Not Answered	Not Answered	Not Answered		Not Answered	Not Answered	Not Answered
6732655924	2018-03-03 12:25:36	2018-03-03 12:26:51	96.38.159.166	75	completed	Not Answered	Not Answered	Not Answered	168195850	weblink	Not Answered	39	Female	Not Answered	No	Not Answered	Not Answered	11	132	28	FALSE	TRUE	FALSE	FALSE	FALSE	FALSE	FALSE	2	2	Yes	TRUE	TRUE	TRUE	TRUE	TRUE	TRUE	FALSE	FALSE	TRUE	FALSE	FALSE	36	Purple	2 weeks	14	No	4-6 Days	Yes
6618295900	2018-01-08 14:40:23	2018-01-08 14:41:43	172.58.139.39	79	partial	Not Answered	Not Answered	Not Answered	168195844	facebook	Not Answered	39	Male	Not Answered	No	Not Answered	Not Answered	6 months	6	38.5	FALSE	TRUE	TRUE	FALSE	FALSE	FALSE	FALSE	2.5	0	Yes	Not Answered	Not Answered	Not Answered	Not Answered	Not Answered	Not Answered	Not Answered	Not Answered	Not Answered	Not Answered	Not Answered	Not Answered	Not Answered	Not Answered		Not Answered	Not Answered	Not Answered
6609339521	2018-01-02 14:58:40	2018-01-02 15:02:52	172.58.168.48	251	completed	Not Answered	Not Answered	Not Answered	167975095	facebook	Not Answered	39	Male	Not Answered	Yes	0	2	4.5 years	54	34.5	Not Answered	Not Answered	Not Answered	Not Answered	Not Answered	Not Answered	Not Answered		Not Answered	Yes	FALSE	TRUE	TRUE	FALSE	TRUE	FALSE	FALSE	FALSE	FALSE	FALSE	FALSE	38	Blue	3 days	3	No	1-3 Days	No
6616046627	2018-01-07 09:30:04	2018-01-07 09:31:37	174.231.133.211	92	partial	Not Answered	Not Answered	Not Answered	168195850	weblink	Not Answered	40	Male	Not Answered	Yes	2018-07-09	2018-07-09	Not Answered			Not Answered	Not Answered	Not Answered	Not Answered	Not Answered	Not Answered	Not Answered		Not Answered	Not Answered	Not Answered	Not Answered	Not Answered	Not Answered	Not Answered	Not Answered	Not Answered	Not Answered	Not Answered	Not Answered	Not Answered	Not Answered	Not Answered	Not Answered		Not Answered	Not Answered	Not Answered
6660761616	2018-01-29 17:02:03	2018-01-29 17:04:22	72.234.2.48	138	completed	Not Answered	Not Answered	Not Answered	168195850	weblink	Not Answered	40	Male	Not Answered	Yes	0	3	18 years	216	22	FALSE	FALSE	TRUE	FALSE	FALSE	FALSE	FALSE	3	12	No	Not Answered	Not Answered	Not Answered	Not Answered	Not Answered	Not Answered	Not Answered	Not Answered	Not Answered	Not Answered	Not Answered	Not Answered	Not Answered	Not Answered		Not Answered	Not Answered	Not Answered
6660962168	2018-01-29 19:17:35	2018-01-29 19:23:08	174.16.130.123	333	completed	Not Answered	Not Answered	Not Answered	168195850	weblink	Not Answered	40	Male	Not Answered	No	Not Answered	Not Answered	3 years	36	37	FALSE	FALSE	FALSE	TRUE	FALSE	FALSE	FALSE	3	0	No	Not Answered	Not Answered	Not Answered	Not Answered	Not Answered	Not Answered	Not Answered	Not Answered	Not Answered	Not Answered	Not Answered	Not Answered	Not Answered	Not Answered		Not Answered	Not Answered	Not Answered
6661024167	2018-01-29 20:13:07	2018-01-29 20:15:15	172.73.243.254	127	completed	Not Answered	Not Answered	Not Answered	168195850	weblink	Not Answered	40	Male	Not Answered	Yes	5	12	8/0	96	32	FALSE	FALSE	FALSE	FALSE	TRUE	FALSE	FALSE	5	59	Yes	TRUE	TRUE	FALSE	FALSE	TRUE	FALSE	FALSE	FALSE	FALSE	FALSE	FALSE	33	White	week	7	No	4-6 Days	No
6733033882	2018-03-03 22:07:01	2018-03-03 22:08:11	174.7.237.47	70	completed	Not Answered	Not Answered	Not Answered	168195850	weblink	Not Answered	40	Male	Not Answered	Yes	1	3	1 year	12	39	FALSE	FALSE	TRUE	FALSE	FALSE	FALSE	FALSE	3	0	No	Not Answered	Not Answered	Not Answered	Not Answered	Not Answered	Not Answered	Not Answered	Not Answered	Not Answered	Not Answered	Not Answered	Not Answered	Not Answered	Not Answered		Not Answered	Not Answered	Not Answered
6432436610	2017-10-04 20:43:57	2017-10-04 20:45:01	Not Answered	64	completed	Not Answered	Not Answered	Not Answered	163067945	weblink	Not Answered	40	Male	Not Answered	No	Not Answered	Not Answered	6 years	72	34	Not Answered	Not Answered	Not Answered	Not Answered	Not Answered	Not Answered	Not Answered		Not Answered	No	Not Answered	Not Answered	Not Answered	Not Answered	Not Answered	Not Answered	Not Answered	Not Answered	Not Answered	Not Answered	Not Answered	Not Answered	Not Answered	Not Answered		Not Answered	Not Answered	Not Answered
6671961993	2018-02-03 14:14:49	2018-02-03 14:16:43	99.96.57.113	114	completed	Not Answered	Not Answered	Not Answered	168195850	weblink	Not Answered	40	Male	Not Answered	Yes	0	2	1 year 8 months	20	38.3333	FALSE	FALSE	TRUE	FALSE	FALSE	FALSE	FALSE	3	1	No	Not Answered	Not Answered	Not Answered	Not Answered	Not Answered	Not Answered	Not Answered	Not Answered	Not Answered	Not Answered	Not Answered	Not Answered	Not Answered	Not Answered		Not Answered	Not Answered	Not Answered
6606826111	2017-12-30 11:37:36	2017-12-30 11:39:20	41.13.198.62	103	completed	Not Answered	Not Answered	Not Answered	167935324	weblink	Not Answered	40	Male	Not Answered	Yes	1	3	8	96	32	Not Answered	Not Answered	Not Answered	Not Answered	Not Answered	Not Answered	Not Answered		Not Answered	Yes	FALSE	TRUE	FALSE	FALSE	FALSE	TRUE	FALSE	TRUE	FALSE	FALSE	FALSE	38	Blue	Hi week	1	No	4-6 Days	No
6606915933	2017-12-30 14:37:20	2017-12-30 14:38:38	66.87.73.226	78	completed	Not Answered	Not Answered	Not Answered	167935324	weblink	Not Answered	40	Male	Not Answered	Yes	1	1	5.5 years	66	34.5	Not Answered	Not Answered	Not Answered	Not Answered	Not Answered	Not Answered	Not Answered		Not Answered	No	Not Answered	Not Answered	Not Answered	Not Answered	Not Answered	Not Answered	Not Answered	Not Answered	Not Answered	Not Answered	Not Answered	Not Answered	Not Answered	Not Answered		Not Answered	Not Answered	Not Answered
6591754855	2017-12-18 11:34:25	2017-12-18 11:37:24	24.114.64.185	178	completed	Not Answered	Not Answered	Not Answered	166476324	weblink	Not Answered	40	Male	Not Answered	No	Not Answered	Not Answered	8 months / 2 years	32	37.3333	Not Answered	Not Answered	Not Answered	Not Answered	Not Answered	Not Answered	Not Answered		Not Answered	Yes	FALSE	TRUE	TRUE	FALSE	FALSE	TRUE	FALSE	FALSE	FALSE	FALSE	FALSE	39	White	1 week	7	No	1-3 Days	No
6718199966	2018-02-25 16:57:50	2018-02-25 16:59:54	66.41.190.157	123	completed	Not Answered	Not Answered	Not Answered	168195850	weblink	Not Answered	40	Male	Not Answered	Yes	1	1	6 yrs	72	34	FALSE	TRUE	FALSE	FALSE	FALSE	FALSE	FALSE	2	5	Yes	FALSE	FALSE	FALSE	FALSE	TRUE	FALSE	FALSE	FALSE	FALSE	FALSE	FALSE	34	White	0	0	No	0 Days	Yes
6618729214	2018-01-08 20:29:39	2018-01-08 20:31:19	66.86.95.111	99	completed	Not Answered	Not Answered	Not Answered	168195844	facebook	Not Answered	40	Male	Not Answered	Yes	0	5	8			FALSE	FALSE	TRUE	FALSE	FALSE	FALSE	FALSE	3	1	No	Not Answered	Not Answered	Not Answered	Not Answered	Not Answered	Not Answered	Not Answered	Not Answered	Not Answered	Not Answered	Not Answered	Not Answered	Not Answered	Not Answered		Not Answered	Not Answered	Not Answered
6660763440	2018-01-29 17:03:55	2018-01-29 17:04:29	76.17.193.21	34	completed	Not Answered	Not Answered	Not Answered	168195850	weblink	Not Answered	41	Male	Not Answered	No	Not Answered	Not Answered	5 years	60	36	FALSE	TRUE	FALSE	FALSE	FALSE	FALSE	FALSE	2	5	No	Not Answered	Not Answered	Not Answered	Not Answered	Not Answered	Not Answered	Not Answered	Not Answered	Not Answered	Not Answered	Not Answered	Not Answered	Not Answered	Not Answered		Not Answered	Not Answered	Not Answered
6665998633	2018-01-31 16:07:36	2018-01-31 16:08:39	129.2.181.87	63	completed	Not Answered	Not Answered	Not Answered	168195850	weblink	Not Answered	41	Male	Not Answered	Yes	at least three	unknown	14	168	27	FALSE	FALSE	TRUE	FALSE	FALSE	FALSE	FALSE	3	12	No	Not Answered	Not Answered	Not Answered	Not Answered	Not Answered	Not Answered	Not Answered	Not Answered	Not Answered	Not Answered	Not Answered	Not Answered	Not Answered	Not Answered		Not Answered	Not Answered	Not Answered
6599619470	2017-12-22 12:54:55	2017-12-22 12:56:22	174.208.20.182	87	completed	Not Answered	Not Answered	Not Answered	167834611	weblink	Not Answered	41	Male	Not Answered	Yes	2	2	2 years and 10 months	34	38.1667	Not Answered	Not Answered	Not Answered	Not Answered	Not Answered	Not Answered	Not Answered		Not Answered	No	Not Answered	Not Answered	Not Answered	Not Answered	Not Answered	Not Answered	Not Answered	Not Answered	Not Answered	Not Answered	Not Answered	Not Answered	Not Answered	Not Answered		Not Answered	Not Answered	Not Answered
6732977343	2018-03-03 20:11:53	2018-03-03 20:13:13	173.48.146.13	79	completed	Not Answered	Not Answered	Not Answered	168195850	weblink	Not Answered	41	Male	Not Answered	Yes	0	1	18 months	18	39.5	FALSE	FALSE	TRUE	FALSE	FALSE	FALSE	FALSE	3	4	No	Not Answered	Not Answered	Not Answered	Not Answered	Not Answered	Not Answered	Not Answered	Not Answered	Not Answered	Not Answered	Not Answered	Not Answered	Not Answered	Not Answered		Not Answered	Not Answered	Not Answered
6733224210	2018-03-04 03:53:32	2018-03-04 03:55:56	24.155.139.50	144	completed	Not Answered	Not Answered	Not Answered	168195850	weblink	Not Answered	41	Male	Not Answered	Yes	1	1	4 years 1month	49	36.9167	FALSE	TRUE	FALSE	FALSE	FALSE	FALSE	FALSE	2	1	Yes	TRUE	TRUE	TRUE	FALSE	TRUE	TRUE	TRUE	TRUE	TRUE	FALSE	FALSE	39	White	1 month	30	Yes	2-4 Weeks	No
6733236758	2018-03-04 04:13:24	2018-03-04 04:14:30	73.192.31.123	66	completed	Not Answered	Not Answered	Not Answered	168195850	weblink	Not Answered	41	Male	Not Answered	No	Not Answered	Not Answered	24			FALSE	TRUE	FALSE	FALSE	FALSE	FALSE	FALSE	2	1	No	Not Answered	Not Answered	Not Answered	Not Answered	Not Answered	Not Answered	Not Answered	Not Answered	Not Answered	Not Answered	Not Answered	Not Answered	Not Answered	Not Answered		Not Answered	Not Answered	Not Answered
6733496481	2018-03-04 09:27:35	2018-03-04 09:29:34	70.31.81.53	119	completed	Not Answered	Not Answered	Not Answered	168195850	weblink	Not Answered	41	Male	Not Answered	Yes	1	1	2 years	24	39	FALSE	TRUE	FALSE	FALSE	FALSE	FALSE	FALSE	2	0	Yes	TRUE	TRUE	FALSE	FALSE	FALSE	TRUE	FALSE	FALSE	FALSE	FALSE	FALSE	40	White	1.5 months	45	Yes	>1 month	No
6668271049	2018-02-01 14:02:58	2018-02-01 14:04:31	192.206.72.130	93	partial	Not Answered	Not Answered	Not Answered	168195850	weblink	Not Answered	41	Male	Not Answered	Yes	0	2	3 years 7 months	43	37.4167	FALSE	FALSE	TRUE	FALSE	FALSE	FALSE	FALSE	3	2	Yes	Not Answered	Not Answered	Not Answered	Not Answered	Not Answered	Not Answered	Not Answered	Not Answered	Not Answered	Not Answered	Not Answered	Not Answered	Not Answered	Not Answered		Not Answered	Not Answered	Not Answered
6670046018	2018-02-02 09:09:28	2018-02-02 09:11:40	208.90.106.66	132	completed	Not Answered	Not Answered	Not Answered	168195850	weblink	Not Answered	41	Male	Not Answered	No	Not Answered	Not Answered	15 years	180	26	FALSE	FALSE	TRUE	FALSE	FALSE	FALSE	FALSE	3	8	No	Not Answered	Not Answered	Not Answered	Not Answered	Not Answered	Not Answered	Not Answered	Not Answered	Not Answered	Not Answered	Not Answered	Not Answered	Not Answered	Not Answered		Not Answered	Not Answered	Not Answered
6672161582	2018-02-03 19:28:42	2018-02-03 19:29:51	174.195.149.154	68	completed	Not Answered	Not Answered	Not Answered	168195850	weblink	Not Answered	41	Male	Not Answered	No	Not Answered	Not Answered	10 years	120	31	FALSE	FALSE	TRUE	TRUE	FALSE	FALSE	FALSE	3.5	59	No	Not Answered	Not Answered	Not Answered	Not Answered	Not Answered	Not Answered	Not Answered	Not Answered	Not Answered	Not Answered	Not Answered	Not Answered	Not Answered	Not Answered		Not Answered	Not Answered	Not Answered
6672412021	2018-02-04 04:06:32	2018-02-04 04:10:04	162.192.236.145	211	completed	Not Answered	Not Answered	Not Answered	168195850	weblink	Not Answered	41	Male	Not Answered	Yes	0	1	10 yrs 3 mos	123	30.75	FALSE	TRUE	FALSE	FALSE	FALSE	FALSE	FALSE	2	35	Yes	TRUE	TRUE	TRUE	FALSE	TRUE	TRUE	TRUE	FALSE	TRUE	FALSE	FALSE	40	Blue	2 weeks	14	Yes	1-2 Weeks	No
6607053321	2017-12-30 20:12:53	2017-12-30 20:15:07	166.159.195.11	134	completed	Not Answered	Not Answered	Not Answered	167935324	weblink	Not Answered	41	Male	Not Answered	Yes	2	2	4 months 1 year	16	39.6667	Not Answered	Not Answered	Not Answered	Not Answered	Not Answered	Not Answered	Not Answered		Not Answered	No	Not Answered	Not Answered	Not Answered	Not Answered	Not Answered	Not Answered	Not Answered	Not Answered	Not Answered	Not Answered	Not Answered	Not Answered	Not Answered	Not Answered		Not Answered	Not Answered	Not Answered
6607093432	2017-12-30 22:00:46	2017-12-30 22:03:10	74.76.106.239	144	completed	Not Answered	Not Answered	Not Answered	167935324	weblink	Not Answered	41	Male	Not Answered	Yes	0	3	8 years	96	33	Not Answered	Not Answered	Not Answered	Not Answered	Not Answered	Not Answered	Not Answered		Not Answered	Yes	TRUE	TRUE	FALSE	FALSE	FALSE	TRUE	TRUE	TRUE	FALSE	FALSE	FALSE	36	Blue	Immediately	0	No	1-2 Weeks	Yes
6607098352	2017-12-30 22:16:39	2017-12-30 22:18:15	36.231.142.119	96	completed	Not Answered	Not Answered	Not Answered	167935324	weblink	Not Answered	41	Male	Not Answered	Yes	1	3	2 years 8 months	32	38.3333	Not Answered	Not Answered	Not Answered	Not Answered	Not Answered	Not Answered	Not Answered		Not Answered	No	Not Answered	Not Answered	Not Answered	Not Answered	Not Answered	Not Answered	Not Answered	Not Answered	Not Answered	Not Answered	Not Answered	Not Answered	Not Answered	Not Answered		Not Answered	Not Answered	Not Answered
6607165288	2017-12-31 01:45:19	2017-12-31 01:46:21	121.208.36.172	61	completed	Not Answered	Not Answered	Not Answered	167935324	weblink	Not Answered	41	Male	Not Answered	No	Not Answered	Not Answered	4 years	48	37	Not Answered	Not Answered	Not Answered	Not Answered	Not Answered	Not Answered	Not Answered		Not Answered	No	Not Answered	Not Answered	Not Answered	Not Answered	Not Answered	Not Answered	Not Answered	Not Answered	Not Answered	Not Answered	Not Answered	Not Answered	Not Answered	Not Answered		Not Answered	Not Answered	Not Answered
6607504033	2017-12-31 16:33:26	2017-12-31 16:36:03	76.187.135.50	156	completed	Not Answered	Not Answered	Not Answered	167935324	weblink	Not Answered	41	Female	Not Answered	Yes	1	2	18 months	18	39.5	Not Answered	Not Answered	Not Answered	Not Answered	Not Answered	Not Answered	Not Answered		Not Answered	Yes	TRUE	TRUE	TRUE	FALSE	TRUE	FALSE	FALSE	FALSE	FALSE	FALSE	FALSE	40	White	2 weeks	14	Yes	1-2 Weeks	No
6544985516	2017-11-26 18:35:20	2017-11-26 18:36:12	70.208.82.152	52	completed	Not Answered	Not Answered	Not Answered	166399646	weblink	Not Answered	41	Male	Not Answered	No	Not Answered	Not Answered	22 years	264	19	Not Answered	Not Answered	Not Answered	Not Answered	Not Answered	Not Answered	Not Answered		Not Answered	No	Not Answered	Not Answered	Not Answered	Not Answered	Not Answered	Not Answered	Not Answered	Not Answered	Not Answered	Not Answered	Not Answered	Not Answered	Not Answered	Not Answered		Not Answered	Not Answered	Not Answered
6718182104	2018-02-25 16:39:40	2018-02-25 16:42:45	68.107.218.135	185	completed	Not Answered	Not Answered	Not Answered	168195850	weblink	Not Answered	41	Male	Not Answered	Yes	1	1	7 years	84	34	FALSE	FALSE	TRUE	FALSE	FALSE	FALSE	FALSE	3	20	No	Not Answered	Not Answered	Not Answered	Not Answered	Not Answered	Not Answered	Not Answered	Not Answered	Not Answered	Not Answered	Not Answered	Not Answered	Not Answered	Not Answered		Not Answered	Not Answered	Not Answered
6732655317	2018-03-03 12:24:53	2018-03-03 12:25:20	96.38.159.166	26	completed	Not Answered	Not Answered	Not Answered	168195850	weblink	Not Answered	41	Male	Not Answered	No	Not Answered	Not Answered	13 years	156	28	FALSE	FALSE	FALSE	FALSE	TRUE	FALSE	FALSE	5	2	No	Not Answered	Not Answered	Not Answered	Not Answered	Not Answered	Not Answered	Not Answered	Not Answered	Not Answered	Not Answered	Not Answered	Not Answered	Not Answered	Not Answered		Not Answered	Not Answered	Not Answered
6618638550	2018-01-08 18:59:27	2018-01-08 19:03:14	73.220.40.172	227	completed	Not Answered	Not Answered	Not Answered	168195844	facebook	Not Answered	41	Male	Not Answered	No	Not Answered	Not Answered	2/12 Years July 6 2018 will be 3 Years	30	38.5	FALSE	FALSE	TRUE	FALSE	FALSE	FALSE	FALSE	3	0	No	Not Answered	Not Answered	Not Answered	Not Answered	Not Answered	Not Answered	Not Answered	Not Answered	Not Answered	Not Answered	Not Answered	Not Answered	Not Answered	Not Answered		Not Answered	Not Answered	Not Answered
6618684470	2018-01-08 19:42:28	2018-01-08 19:45:01	73.153.59.2	153	completed	Not Answered	Not Answered	Not Answered	168195844	facebook	Not Answered	41	Male	Not Answered	Yes	3	3	0/1	12	40	FALSE	FALSE	FALSE	FALSE	TRUE	FALSE	FALSE	5	6	No	Not Answered	Not Answered	Not Answered	Not Answered	Not Answered	Not Answered	Not Answered	Not Answered	Not Answered	Not Answered	Not Answered	Not Answered	Not Answered	Not Answered		Not Answered	Not Answered	Not Answered
6619624014	2018-01-09 06:08:04	2018-01-09 06:09:05	98.103.157.205	61	completed	Not Answered	Not Answered	Not Answered	168195844	facebook	Not Answered	41	Male	Not Answered	No	Not Answered	Not Answered	2			FALSE	TRUE	FALSE	FALSE	FALSE	FALSE	FALSE	2	0	No	Not Answered	Not Answered	Not Answered	Not Answered	Not Answered	Not Answered	Not Answered	Not Answered	Not Answered	Not Answered	Not Answered	Not Answered	Not Answered	Not Answered		Not Answered	Not Answered	Not Answered
6609502931	2018-01-02 17:46:01	2018-01-02 17:47:31	72.95.34.18	90	completed	Not Answered	Not Answered	Not Answered	167975095	facebook	Not Answered	41	Male	Not Answered	No	Not Answered	Not Answered	3 years	36	38	Not Answered	Not Answered	Not Answered	Not Answered	Not Answered	Not Answered	Not Answered		Not Answered	No	Not Answered	Not Answered	Not Answered	Not Answered	Not Answered	Not Answered	Not Answered	Not Answered	Not Answered	Not Answered	Not Answered	Not Answered	Not Answered	Not Answered		Not Answered	Not Answered	Not Answered
6559211822	2017-12-01 20:17:20	2017-12-01 20:18:25	96.231.152.164	65	completed	Not Answered	Not Answered	Not Answered	166386032	weblink	Not Answered	41	Male	Not Answered	No	Not Answered	Not Answered	15 years	180	26	Not Answered	Not Answered	Not Answered	Not Answered	Not Answered	Not Answered	Not Answered		Not Answered	No	Not Answered	Not Answered	Not Answered	Not Answered	Not Answered	Not Answered	Not Answered	Not Answered	Not Answered	Not Answered	Not Answered	Not Answered	Not Answered	Not Answered		Not Answered	Not Answered	Not Answered
6732934112	2018-03-03 18:54:02	2018-03-03 18:56:17	68.48.161.145	134	completed	Not Answered	Not Answered	Not Answered	168195850	weblink	Not Answered	42	Female	Not Answered	No	Not Answered	Not Answered	3	36	39	FALSE	FALSE	FALSE	FALSE	TRUE	FALSE	FALSE	5	10	Yes	TRUE	FALSE	FALSE	FALSE	TRUE	TRUE	TRUE	TRUE	FALSE	FALSE	FALSE	40	Blue	2 months	60	Yes	2-4 Weeks	No
6733254283	2018-03-04 04:39:12	2018-03-04 04:40:33	120.29.43.234	80	completed	Not Answered	Not Answered	Not Answered	168195850	weblink	Not Answered	42	Male	Not Answered	No	Not Answered	Not Answered	3 years 1 month	37	38.9167	FALSE	TRUE	FALSE	FALSE	FALSE	FALSE	FALSE	2	5	No	Not Answered	Not Answered	Not Answered	Not Answered	Not Answered	Not Answered	Not Answered	Not Answered	Not Answered	Not Answered	Not Answered	Not Answered	Not Answered	Not Answered		Not Answered	Not Answered	Not Answered
6732698694	2018-03-03 13:15:28	2018-03-03 13:15:38	24.197.223.16	10	partial	Not Answered	Not Answered	Not Answered	168195850	weblink	Not Answered	42	Male	Not Answered	No	Not Answered	Not Answered	Not Answered			Not Answered	Not Answered	Not Answered	Not Answered	Not Answered	Not Answered	Not Answered		Not Answered	Not Answered	Not Answered	Not Answered	Not Answered	Not Answered	Not Answered	Not Answered	Not Answered	Not Answered	Not Answered	Not Answered	Not Answered	Not Answered	Not Answered	Not Answered		Not Answered	Not Answered	Not Answered
6432254195	2017-10-04 18:04:47	2017-10-04 18:07:02	Not Answered	134	completed	Not Answered	Not Answered	Not Answered	163067945	weblink	Not Answered	42	Male	Not Answered	Yes	2 times	2	16 years	192	26	Not Answered	Not Answered	Not Answered	Not Answered	Not Answered	Not Answered	Not Answered		Not Answered	No	Not Answered	Not Answered	Not Answered	Not Answered	Not Answered	Not Answered	Not Answered	Not Answered	Not Answered	Not Answered	Not Answered	Not Answered	Not Answered	Not Answered		Not Answered	Not Answered	Not Answered
6432294248	2017-10-04 18:36:03	2017-10-04 18:36:46	Not Answered	42	completed	Not Answered	Not Answered	Not Answered	163067945	weblink	Not Answered	42	Male	Not Answered	No	Not Answered	Not Answered	10 years	120	32	Not Answered	Not Answered	Not Answered	Not Answered	Not Answered	Not Answered	Not Answered		Not Answered	No	Not Answered	Not Answered	Not Answered	Not Answered	Not Answered	Not Answered	Not Answered	Not Answered	Not Answered	Not Answered	Not Answered	Not Answered	Not Answered	Not Answered		Not Answered	Not Answered	Not Answered
6433892340	2017-10-05 10:52:49	2017-10-05 10:55:04	Not Answered	134	completed	Not Answered	Not Answered	Not Answered	163067945	weblink	Not Answered	42	Male	Not Answered	Yes	0	3	9 months/6 years	81	35.25	Not Answered	Not Answered	Not Answered	Not Answered	Not Answered	Not Answered	Not Answered		Not Answered	No	Not Answered	Not Answered	Not Answered	Not Answered	Not Answered	Not Answered	Not Answered	Not Answered	Not Answered	Not Answered	Not Answered	Not Answered	Not Answered	Not Answered		Not Answered	Not Answered	Not Answered
6667968335	2018-02-01 11:54:33	2018-02-01 11:55:39	98.223.216.63	65	completed	Not Answered	Not Answered	Not Answered	168195850	weblink	Not Answered	42	Male	Not Answered	Yes	0	1	10 years	120	32	FALSE	FALSE	TRUE	FALSE	FALSE	FALSE	FALSE	3	8	No	Not Answered	Not Answered	Not Answered	Not Answered	Not Answered	Not Answered	Not Answered	Not Answered	Not Answered	Not Answered	Not Answered	Not Answered	Not Answered	Not Answered		Not Answered	Not Answered	Not Answered
6668039475	2018-02-01 12:22:43	2018-02-01 12:24:59	96.33.146.148	135	completed	Not Answered	Not Answered	Not Answered	168195850	weblink	Not Answered	42	Male	Not Answered	Yes	0	2	3 yrs	36	39	FALSE	FALSE	TRUE	FALSE	FALSE	FALSE	FALSE	3	2	No	Not Answered	Not Answered	Not Answered	Not Answered	Not Answered	Not Answered	Not Answered	Not Answered	Not Answered	Not Answered	Not Answered	Not Answered	Not Answered	Not Answered		Not Answered	Not Answered	Not Answered
6671859080	2018-02-03 12:03:28	2018-02-03 12:04:22	66.169.25.202	54	completed	Not Answered	Not Answered	Not Answered	168195850	weblink	Not Answered	42	Male	Not Answered	No	Not Answered	Not Answered	7			FALSE	FALSE	TRUE	FALSE	FALSE	FALSE	FALSE	3	0	No	Not Answered	Not Answered	Not Answered	Not Answered	Not Answered	Not Answered	Not Answered	Not Answered	Not Answered	Not Answered	Not Answered	Not Answered	Not Answered	Not Answered		Not Answered	Not Answered	Not Answered
6606826476	2017-12-30 11:37:48	2017-12-30 11:41:16	171.96.56.205	207	completed	Not Answered	Not Answered	Not Answered	167935324	weblink	Not Answered	42	Male	Not Answered	Yes	3	3	7 years	84	35	Not Answered	Not Answered	Not Answered	Not Answered	Not Answered	Not Answered	Not Answered		Not Answered	Yes	FALSE	TRUE	FALSE	TRUE	FALSE	TRUE	FALSE	FALSE	FALSE	FALSE	FALSE	4	Blue	1 week	7	No	1-3 Days	No
6606853148	2017-12-30 12:27:38	2017-12-30 12:29:08	24.67.193.41	89	completed	Not Answered	Not Answered	Not Answered	167935324	weblink	Not Answered	42	Male	Not Answered	No	Not Answered	Not Answered	2 mths 5 years	62	36.8333	Not Answered	Not Answered	Not Answered	Not Answered	Not Answered	Not Answered	Not Answered		Not Answered	No	Not Answered	Not Answered	Not Answered	Not Answered	Not Answered	Not Answered	Not Answered	Not Answered	Not Answered	Not Answered	Not Answered	Not Answered	Not Answered	Not Answered		Not Answered	Not Answered	Not Answered
6608915851	2018-01-02 10:08:05	2018-01-02 10:11:28	121.75.49.142	202	completed	Not Answered	Not Answered	Not Answered	167935324	weblink	Not Answered	42	Other	transgender	Yes	0	several	14 mths	14	40.8333	Not Answered	Not Answered	Not Answered	Not Answered	Not Answered	Not Answered	Not Answered		Not Answered	Yes	FALSE	TRUE	TRUE	TRUE	FALSE	TRUE	FALSE	TRUE	FALSE	FALSE	TRUE	41	White	none	0	No	0 Days	Yes
6591805329	2017-12-18 11:58:33	2017-12-18 11:59:50	69.19.196.2	76	completed	Not Answered	Not Answered	Not Answered	166476324	weblink	Not Answered	42	Male	Not Answered	No	Not Answered	Not Answered	18 months	18	40.5	Not Answered	Not Answered	Not Answered	Not Answered	Not Answered	Not Answered	Not Answered		Not Answered	Yes	TRUE	FALSE	TRUE	TRUE	FALSE	TRUE	TRUE	TRUE	TRUE	FALSE	TRUE	42	White	3 weeks	21	Yes	1-2 Weeks	No
6718018843	2018-02-25 13:51:58	2018-02-25 13:52:48	68.47.69.94	50	completed	Not Answered	Not Answered	Not Answered	168195850	weblink	Not Answered	42	Male	Not Answered	No	Not Answered	Not Answered	5 years	60	37	FALSE	FALSE	TRUE	FALSE	FALSE	FALSE	FALSE	3	0	No	Not Answered	Not Answered	Not Answered	Not Answered	Not Answered	Not Answered	Not Answered	Not Answered	Not Answered	Not Answered	Not Answered	Not Answered	Not Answered	Not Answered		Not Answered	Not Answered	Not Answered
6718485143	2018-02-25 21:47:42	2018-02-25 21:48:49	107.77.230.226	67	completed	Not Answered	Not Answered	Not Answered	168195850	weblink	Not Answered	42	Male	Not Answered	No	Not Answered	Not Answered	0			FALSE	FALSE	TRUE	FALSE	FALSE	FALSE	FALSE	3	20	No	Not Answered	Not Answered	Not Answered	Not Answered	Not Answered	Not Answered	Not Answered	Not Answered	Not Answered	Not Answered	Not Answered	Not Answered	Not Answered	Not Answered		Not Answered	Not Answered	Not Answered
6609339305	2018-01-02 14:58:22	2018-01-02 14:59:37	174.55.69.3	74	completed	Not Answered	Not Answered	Not Answered	167975095	facebook	Not Answered	42	Male	Not Answered	No	Not Answered	Not Answered	6 years	72	36	Not Answered	Not Answered	Not Answered	Not Answered	Not Answered	Not Answered	Not Answered		Not Answered	No	Not Answered	Not Answered	Not Answered	Not Answered	Not Answered	Not Answered	Not Answered	Not Answered	Not Answered	Not Answered	Not Answered	Not Answered	Not Answered	Not Answered		Not Answered	Not Answered	Not Answered
6666359869	2018-01-31 20:58:24	2018-01-31 21:01:21	98.226.192.80	177	completed	Not Answered	Not Answered	Not Answered	168195850	weblink	Not Answered	43	Male	Not Answered	Yes	2	2	4, spread out over 10 years, haha	48	39	FALSE	TRUE	FALSE	FALSE	FALSE	FALSE	FALSE	2	3	Yes	TRUE	FALSE	FALSE	FALSE	TRUE	FALSE	FALSE	FALSE	FALSE	FALSE	FALSE	38	White	a few days		No	1-3 Days	No
6733177199	2018-03-04 02:35:57	2018-03-04 02:37:07	144.48.37.37	70	completed	Not Answered	Not Answered	Not Answered	168195850	weblink	Not Answered	43	Male	Not Answered	Yes	0	0	6	72	37	FALSE	FALSE	FALSE	FALSE	TRUE	FALSE	FALSE	5	6	No	Not Answered	Not Answered	Not Answered	Not Answered	Not Answered	Not Answered	Not Answered	Not Answered	Not Answered	Not Answered	Not Answered	Not Answered	Not Answered	Not Answered		Not Answered	Not Answered	Not Answered
6432519381	2017-10-04 22:16:51	2017-10-04 22:19:03	Not Answered	131	completed	Not Answered	Not Answered	Not Answered	163067945	weblink	Not Answered	43	Female	Not Answered	Yes	0	2	4-5 years	54	38.5	Not Answered	Not Answered	Not Answered	Not Answered	Not Answered	Not Answered	Not Answered		Not Answered	Yes	FALSE	FALSE	FALSE	FALSE	TRUE	FALSE	FALSE	FALSE	FALSE	FALSE	FALSE	32	Blue	None	0	No	1-3 Days	No
6672072507	2018-02-03 16:56:23	2018-02-03 16:58:13	107.192.179.16	109	completed	Not Answered	Not Answered	Not Answered	168195850	weblink	Not Answered	43	Male	Not Answered	No	Not Answered	Not Answered	2 years 4 months	28	40.6667	FALSE	TRUE	FALSE	FALSE	FALSE	FALSE	FALSE	2	1	No	Not Answered	Not Answered	Not Answered	Not Answered	Not Answered	Not Answered	Not Answered	Not Answered	Not Answered	Not Answered	Not Answered	Not Answered	Not Answered	Not Answered		Not Answered	Not Answered	Not Answered
6672236527	2018-02-03 22:08:40	2018-02-03 22:11:26	68.117.104.156	165	completed	Not Answered	Not Answered	Not Answered	168195850	weblink	Not Answered	43	Male	Not Answered	Yes	2	1	10yrs	120	33	FALSE	TRUE	FALSE	FALSE	FALSE	FALSE	FALSE	2	20	Yes	FALSE	TRUE	TRUE	TRUE	TRUE	TRUE	TRUE	FALSE	TRUE	FALSE	FALSE	35	White	Minutes	0	No	0 Days	No
6606814802	2017-12-30 11:14:56	2017-12-30 11:16:13	63.145.217.227	77	completed	Not Answered	Not Answered	Not Answered	167935324	weblink	Not Answered	43	Male	Not Answered	No	Not Answered	Not Answered	5 years	60	38	Not Answered	Not Answered	Not Answered	Not Answered	Not Answered	Not Answered	Not Answered		Not Answered	No	Not Answered	Not Answered	Not Answered	Not Answered	Not Answered	Not Answered	Not Answered	Not Answered	Not Answered	Not Answered	Not Answered	Not Answered	Not Answered	Not Answered		Not Answered	Not Answered	Not Answered
6606874608	2017-12-30 12:36:09	2017-12-30 13:11:22	76.124.12.166	2112	completed	Not Answered	Not Answered	Not Answered	167935324	weblink	Not Answered	43	Male	Not Answered	No	Not Answered	Not Answered	16 months	16	41.6667	Not Answered	Not Answered	Not Answered	Not Answered	Not Answered	Not Answered	Not Answered		Not Answered	No	Not Answered	Not Answered	Not Answered	Not Answered	Not Answered	Not Answered	Not Answered	Not Answered	Not Answered	Not Answered	Not Answered	Not Answered	Not Answered	Not Answered		Not Answered	Not Answered	Not Answered
6607008595	2017-12-30 18:09:07	2017-12-30 18:14:04	124.170.209.130	297	completed	Not Answered	Not Answered	Not Answered	167935324	weblink	Not Answered	43	Female	Not Answered	Yes	Once	Two	5	60	38	Not Answered	Not Answered	Not Answered	Not Answered	Not Answered	Not Answered	Not Answered		Not Answered	Yes	FALSE	FALSE	FALSE	FALSE	TRUE	TRUE	FALSE	FALSE	FALSE	FALSE	FALSE	39	White	Minutes	0	No	0 Days	No
6607020312	2017-12-30 18:40:32	2017-12-30 18:42:03	24.208.78.228	91	completed	Not Answered	Not Answered	Not Answered	167935324	weblink	Not Answered	43	Female	Not Answered	Yes	1	4	1 yr	12	42	Not Answered	Not Answered	Not Answered	Not Answered	Not Answered	Not Answered	Not Answered		Not Answered	No	Not Answered	Not Answered	Not Answered	Not Answered	Not Answered	Not Answered	Not Answered	Not Answered	Not Answered	Not Answered	Not Answered	Not Answered	Not Answered	Not Answered		Not Answered	Not Answered	Not Answered
6607311157	2017-12-31 07:54:02	2017-12-31 07:55:03	24.240.216.38	61	completed	Not Answered	Not Answered	Not Answered	167935324	weblink	Not Answered	43	Male	Not Answered	Yes	4	O	15 yrs	180	28	Not Answered	Not Answered	Not Answered	Not Answered	Not Answered	Not Answered	Not Answered		Not Answered	No	Not Answered	Not Answered	Not Answered	Not Answered	Not Answered	Not Answered	Not Answered	Not Answered	Not Answered	Not Answered	Not Answered	Not Answered	Not Answered	Not Answered		Not Answered	Not Answered	Not Answered
6591884673	2017-12-18 12:35:56	2017-12-18 12:38:03	184.169.45.4	126	completed	Not Answered	Not Answered	Not Answered	166476324	weblink	Not Answered	43	Male	Not Answered	Yes	1	3	9 years	108	34	Not Answered	Not Answered	Not Answered	Not Answered	Not Answered	Not Answered	Not Answered		Not Answered	Yes	TRUE	TRUE	FALSE	FALSE	TRUE	TRUE	FALSE	TRUE	FALSE	FALSE	FALSE	35	Blue	None	0	No	1-2 Weeks	No
6672566164	2018-02-04 07:40:12	2018-02-04 07:41:39	104.51.234.215	87	completed	Not Answered	Not Answered	Not Answered	168195850	weblink	Not Answered	43	Male	Not Answered	No	Not Answered	Not Answered	11 years	132	32	FALSE	FALSE	FALSE	FALSE	TRUE	FALSE	FALSE	5	5	Yes	FALSE	TRUE	TRUE	FALSE	FALSE	TRUE	FALSE	FALSE	FALSE	FALSE	FALSE	42	Purple	4 weeks	28	Yes	4-6 Days	No
6673912674	2018-02-05 06:09:28	2018-02-05 06:12:04	172.58.71.80	155	completed	Not Answered	Not Answered	Not Answered	168195850	weblink	Not Answered	43	Female	Not Answered	Yes	Not Answered	Not Answered	1 year	12	42	FALSE	FALSE	FALSE	FALSE	TRUE	FALSE	FALSE	5	3	No	Not Answered	Not Answered	Not Answered	Not Answered	Not Answered	Not Answered	Not Answered	Not Answered	Not Answered	Not Answered	Not Answered	Not Answered	Not Answered	Not Answered		Not Answered	Not Answered	Not Answered
6675277265	2018-02-05 15:40:51	2018-02-05 15:42:24	98.16.151.116	93	completed	Not Answered	Not Answered	Not Answered	168195850	weblink	Not Answered	43	Male	Not Answered	Yes	1	1	10 and 7 months	127	32.4167	FALSE	TRUE	FALSE	FALSE	FALSE	FALSE	FALSE	2	3	No	Not Answered	Not Answered	Not Answered	Not Answered	Not Answered	Not Answered	Not Answered	Not Answered	Not Answered	Not Answered	Not Answered	Not Answered	Not Answered	Not Answered		Not Answered	Not Answered	Not Answered
6716153295	2018-02-23 20:29:22	2018-02-23 20:30:52	165.166.246.108	90	completed	Not Answered	Not Answered	Not Answered	168195850	weblink	Not Answered	43	Male	Not Answered	Yes	1	1	13 years	156	30	FALSE	FALSE	FALSE	TRUE	FALSE	FALSE	FALSE	4	24	No	Not Answered	Not Answered	Not Answered	Not Answered	Not Answered	Not Answered	Not Answered	Not Answered	Not Answered	Not Answered	Not Answered	Not Answered	Not Answered	Not Answered		Not Answered	Not Answered	Not Answered
6718020961	2018-02-25 13:54:12	2018-02-25 13:55:19	71.112.154.226	66	completed	Not Answered	Not Answered	Not Answered	168195850	weblink	Not Answered	43	Male	Not Answered	Yes	1	1	5 years	60	38	FALSE	TRUE	FALSE	FALSE	FALSE	FALSE	FALSE	2	4	No	Not Answered	Not Answered	Not Answered	Not Answered	Not Answered	Not Answered	Not Answered	Not Answered	Not Answered	Not Answered	Not Answered	Not Answered	Not Answered	Not Answered		Not Answered	Not Answered	Not Answered
6731013959	2018-03-02 11:16:39	2018-03-02 11:19:27	174.219.135.175	167	completed	Not Answered	Not Answered	Not Answered	168195850	weblink	Not Answered	43	Male	Not Answered	No	Not Answered	Not Answered	7 years and 10 months	94	35.1667	FALSE	FALSE	TRUE	FALSE	FALSE	FALSE	FALSE	3	14	No	Not Answered	Not Answered	Not Answered	Not Answered	Not Answered	Not Answered	Not Answered	Not Answered	Not Answered	Not Answered	Not Answered	Not Answered	Not Answered	Not Answered		Not Answered	Not Answered	Not Answered
6618434450	2018-01-08 16:12:21	2018-01-08 16:13:27	203.146.100.226	65	completed	Not Answered	Not Answered	Not Answered	168195844	facebook	Not Answered	43	Male	Not Answered	Yes	2	2	1.5Y	18	41.5	FALSE	FALSE	TRUE	FALSE	FALSE	FALSE	FALSE	3	0	No	Not Answered	Not Answered	Not Answered	Not Answered	Not Answered	Not Answered	Not Answered	Not Answered	Not Answered	Not Answered	Not Answered	Not Answered	Not Answered	Not Answered		Not Answered	Not Answered	Not Answered
6618477832	2018-01-08 16:44:26	2018-01-08 16:45:56	23.121.107.118	90	partial	Not Answered	Not Answered	Not Answered	168195844	facebook	Not Answered	43	Male	Not Answered	Yes	Not Answered	Not Answered	Not Answered			Not Answered	Not Answered	Not Answered	Not Answered	Not Answered	Not Answered	Not Answered		Not Answered	Not Answered	Not Answered	Not Answered	Not Answered	Not Answered	Not Answered	Not Answered	Not Answered	Not Answered	Not Answered	Not Answered	Not Answered	Not Answered	Not Answered	Not Answered		Not Answered	Not Answered	Not Answered
6609569360	2018-01-02 19:07:23	2018-01-02 19:09:29	118.92.214.170	125	completed	Not Answered	Not Answered	Not Answered	167975095	facebook	Not Answered	43	Male	Not Answered	Yes	Twice	Three	16			Not Answered	Not Answered	Not Answered	Not Answered	Not Answered	Not Answered	Not Answered		Not Answered	No	Not Answered	Not Answered	Not Answered	Not Answered	Not Answered	Not Answered	Not Answered	Not Answered	Not Answered	Not Answered	Not Answered	Not Answered	Not Answered	Not Answered		Not Answered	Not Answered	Not Answered
6559073607	2017-12-01 17:12:58	2017-12-01 17:13:50	173.79.243.61	52	completed	Not Answered	Not Answered	Not Answered	166386032	weblink	Not Answered	43	Male	Not Answered	No	Not Answered	Not Answered	1.5 years	18	41.5	Not Answered	Not Answered	Not Answered	Not Answered	Not Answered	Not Answered	Not Answered		Not Answered	No	Not Answered	Not Answered	Not Answered	Not Answered	Not Answered	Not Answered	Not Answered	Not Answered	Not Answered	Not Answered	Not Answered	Not Answered	Not Answered	Not Answered		Not Answered	Not Answered	Not Answered
6615386492	2018-01-06 14:28:51	2018-01-06 14:30:44	107.77.217.17	112	completed	Not Answered	Not Answered	Not Answered	168195850	weblink	Not Answered	44	Male	Not Answered	No	Not Answered	Not Answered	14 years	168	30	TRUE	FALSE	FALSE	FALSE	FALSE	FALSE	FALSE	1	2	No	Not Answered	Not Answered	Not Answered	Not Answered	Not Answered	Not Answered	Not Answered	Not Answered	Not Answered	Not Answered	Not Answered	Not Answered	Not Answered	Not Answered		Not Answered	Not Answered	Not Answered
6668197298	2018-02-01 13:29:49	2018-02-01 13:30:29	184.71.114.186	39	completed	Not Answered	Not Answered	Not Answered	168195850	weblink	Not Answered	44	Male	Not Answered	No	Not Answered	Not Answered	25			FALSE	FALSE	TRUE	FALSE	FALSE	FALSE	FALSE	3	1	No	Not Answered	Not Answered	Not Answered	Not Answered	Not Answered	Not Answered	Not Answered	Not Answered	Not Answered	Not Answered	Not Answered	Not Answered	Not Answered	Not Answered		Not Answered	Not Answered	Not Answered
6672467406	2018-02-04 05:29:56	2018-02-04 05:32:52	174.218.7.52	175	completed	Not Answered	Not Answered	Not Answered	168195850	weblink	Not Answered	44	Male	Not Answered	Yes	0	3-5, playing hockey	4 years	48	40	FALSE	FALSE	FALSE	TRUE	TRUE	FALSE	FALSE	4.5	18	No	Not Answered	Not Answered	Not Answered	Not Answered	Not Answered	Not Answered	Not Answered	Not Answered	Not Answered	Not Answered	Not Answered	Not Answered	Not Answered	Not Answered		Not Answered	Not Answered	Not Answered
6606833082	2017-12-30 11:51:03	2017-12-30 11:54:09	70.110.28.247	186	completed	Not Answered	Not Answered	Not Answered	167935324	weblink	Not Answered	44	Male	Not Answered	No	Not Answered	Not Answered	20 years	240	24	Not Answered	Not Answered	Not Answered	Not Answered	Not Answered	Not Answered	Not Answered		Not Answered	Yes	TRUE	TRUE	FALSE	FALSE	FALSE	TRUE	TRUE	TRUE	FALSE	FALSE	TRUE	35	Brown	2 daya	2	No	1-3 Days	No
6606849165	2017-12-30 12:20:38	2017-12-30 12:21:42	82.15.77.114	64	completed	Not Answered	Not Answered	Not Answered	167935324	weblink	Not Answered	44	Male	Not Answered	No	Not Answered	Not Answered	3			Not Answered	Not Answered	Not Answered	Not Answered	Not Answered	Not Answered	Not Answered		Not Answered	No	Not Answered	Not Answered	Not Answered	Not Answered	Not Answered	Not Answered	Not Answered	Not Answered	Not Answered	Not Answered	Not Answered	Not Answered	Not Answered	Not Answered		Not Answered	Not Answered	Not Answered
6607067941	2017-12-30 20:53:16	2017-12-30 20:54:19	69.140.100.101	63	completed	Not Answered	Not Answered	Not Answered	167935324	weblink	Not Answered	44	Male	Not Answered	No	Not Answered	Not Answered	12 months	12	43	Not Answered	Not Answered	Not Answered	Not Answered	Not Answered	Not Answered	Not Answered		Not Answered	No	Not Answered	Not Answered	Not Answered	Not Answered	Not Answered	Not Answered	Not Answered	Not Answered	Not Answered	Not Answered	Not Answered	Not Answered	Not Answered	Not Answered		Not Answered	Not Answered	Not Answered
6608047160	2018-01-01 16:48:49	2018-01-01 16:51:03	65.35.116.96	134	completed	Not Answered	Not Answered	Not Answered	167935324	weblink	Not Answered	44	Male	Not Answered	Yes	Never	1	3 years	36	41	Not Answered	Not Answered	Not Answered	Not Answered	Not Answered	Not Answered	Not Answered		Not Answered	Yes	TRUE	FALSE	FALSE	TRUE	FALSE	FALSE	FALSE	TRUE	FALSE	FALSE	FALSE	43	White	Almost a year due to other injuries	365	Yes	>1 month	No
6600206231	2017-12-23 04:19:53	2017-12-23 04:31:13	24.114.105.230	679	completed	Not Answered	Not Answered	Not Answered	166399646	weblink	Not Answered	44	Male	Not Answered	Yes	1	2	8 months	8	43.3333	Not Answered	Not Answered	Not Answered	Not Answered	Not Answered	Not Answered	Not Answered		Not Answered	No	Not Answered	Not Answered	Not Answered	Not Answered	Not Answered	Not Answered	Not Answered	Not Answered	Not Answered	Not Answered	Not Answered	Not Answered	Not Answered	Not Answered		Not Answered	Not Answered	Not Answered
6591849719	2017-12-18 12:19:34	2017-12-18 12:20:01	209.6.158.242	27	completed	Not Answered	Not Answered	Not Answered	166476324	weblink	Not Answered	44	Male	Not Answered	No	Not Answered	Not Answered	3y	36	41	Not Answered	Not Answered	Not Answered	Not Answered	Not Answered	Not Answered	Not Answered		Not Answered	No	Not Answered	Not Answered	Not Answered	Not Answered	Not Answered	Not Answered	Not Answered	Not Answered	Not Answered	Not Answered	Not Answered	Not Answered	Not Answered	Not Answered		Not Answered	Not Answered	Not Answered
6719045089	2018-02-26 05:03:44	2018-02-26 05:05:30	107.77.209.170	105	completed	Not Answered	Not Answered	Not Answered	168195850	weblink	Not Answered	44	Male	Not Answered	No	Not Answered	Not Answered	12	144	32	FALSE	TRUE	FALSE	FALSE	FALSE	FALSE	FALSE	2	3	Yes	FALSE	FALSE	TRUE	FALSE	TRUE	FALSE	FALSE	FALSE	FALSE	FALSE	FALSE	32	White	Immediately	0	No	0 Days	Yes
6618725352	2018-01-08 20:25:18	2018-01-08 20:26:30	73.98.52.100	71	completed	Not Answered	Not Answered	Not Answered	168195844	facebook	Not Answered	44	Female	Not Answered	No	Not Answered	Not Answered	4 yrs 3 months	51	39.75	FALSE	FALSE	TRUE	FALSE	FALSE	FALSE	FALSE	3	0	No	Not Answered	Not Answered	Not Answered	Not Answered	Not Answered	Not Answered	Not Answered	Not Answered	Not Answered	Not Answered	Not Answered	Not Answered	Not Answered	Not Answered		Not Answered	Not Answered	Not Answered
6663196111	2018-01-30 14:18:55	2018-01-30 14:22:26	47.151.59.5	211	completed	Not Answered	Not Answered	Not Answered	168195850	weblink	Not Answered	45	Male	Not Answered	Yes	7	Over 20	4 years	48	41	FALSE	TRUE	FALSE	FALSE	FALSE	FALSE	FALSE	2	8	No	Not Answered	Not Answered	Not Answered	Not Answered	Not Answered	Not Answered	Not Answered	Not Answered	Not Answered	Not Answered	Not Answered	Not Answered	Not Answered	Not Answered		Not Answered	Not Answered	Not Answered
6664823734	2018-01-31 07:57:26	2018-01-31 07:58:11	129.7.105.20	44	completed	Not Answered	Not Answered	Not Answered	168195850	weblink	Not Answered	45	Male	Not Answered	Yes	1	1	3 years	36	42	FALSE	TRUE	FALSE	FALSE	FALSE	FALSE	FALSE	2	0	No	Not Answered	Not Answered	Not Answered	Not Answered	Not Answered	Not Answered	Not Answered	Not Answered	Not Answered	Not Answered	Not Answered	Not Answered	Not Answered	Not Answered		Not Answered	Not Answered	Not Answered
6432248314	2017-10-04 18:00:53	2017-10-04 18:03:06	Not Answered	132	completed	Not Answered	Not Answered	Not Answered	163067945	weblink	Not Answered	45	Female	Not Answered	No	Not Answered	Not Answered	5 years approx	60	40	Not Answered	Not Answered	Not Answered	Not Answered	Not Answered	Not Answered	Not Answered		Not Answered	Yes	TRUE	TRUE	FALSE	FALSE	FALSE	FALSE	FALSE	FALSE	FALSE	FALSE	FALSE	43	White	Not enough. I could def. feel a difference		No	4-6 Days	No
6432295776	2017-10-04 18:36:11	2017-10-04 18:40:55	Not Answered	283	completed	Not Answered	Not Answered	Not Answered	163067945	weblink	Not Answered	45	Male	Not Answered	Yes	Once	One	10 months	10	44.1667	Not Answered	Not Answered	Not Answered	Not Answered	Not Answered	Not Answered	Not Answered		Not Answered	No	Not Answered	Not Answered	Not Answered	Not Answered	Not Answered	Not Answered	Not Answered	Not Answered	Not Answered	Not Answered	Not Answered	Not Answered	Not Answered	Not Answered		Not Answered	Not Answered	Not Answered
6432383205	2017-10-04 19:52:11	2017-10-04 19:53:44	Not Answered	92	completed	Not Answered	Not Answered	Not Answered	163067945	weblink	Not Answered	45	Male	Not Answered	No	Not Answered	Not Answered	4 years	48	41	Not Answered	Not Answered	Not Answered	Not Answered	Not Answered	Not Answered	Not Answered		Not Answered	No	Not Answered	Not Answered	Not Answered	Not Answered	Not Answered	Not Answered	Not Answered	Not Answered	Not Answered	Not Answered	Not Answered	Not Answered	Not Answered	Not Answered		Not Answered	Not Answered	Not Answered
6668004649	2018-02-01 12:02:57	2018-02-01 12:10:22	51.171.213.184	444	completed	Not Answered	Not Answered	Not Answered	168195850	weblink	Not Answered	45	Male	Not Answered	Yes	Twice	Twice	7	84	38	FALSE	TRUE	FALSE	FALSE	FALSE	FALSE	FALSE	2	10	No	Not Answered	Not Answered	Not Answered	Not Answered	Not Answered	Not Answered	Not Answered	Not Answered	Not Answered	Not Answered	Not Answered	Not Answered	Not Answered	Not Answered		Not Answered	Not Answered	Not Answered
6668659766	2018-02-01 18:10:25	2018-02-01 18:12:43	70.191.120.21	137	completed	Not Answered	Not Answered	Not Answered	168195850	weblink	Not Answered	45	Male	Not Answered	No	Not Answered	Not Answered	3 years	36	42	FALSE	FALSE	TRUE	FALSE	FALSE	FALSE	FALSE	3	2	Yes	TRUE	TRUE	FALSE	FALSE	FALSE	TRUE	TRUE	TRUE	FALSE	FALSE	FALSE	43	White	8 weeks	56	Yes	4-6 Days	No
6671828953	2018-02-03 11:27:31	2018-02-03 11:28:39	108.235.177.126	67	completed	Not Answered	Not Answered	Not Answered	168195850	weblink	Not Answered	45	Female	Not Answered	No	Not Answered	Not Answered	3	36	42	FALSE	FALSE	FALSE	TRUE	FALSE	FALSE	FALSE	4	2	Yes	TRUE	FALSE	FALSE	FALSE	TRUE	TRUE	FALSE	FALSE	FALSE	FALSE	FALSE	45	Blue	one week	7	No	1-3 Days	No
6672552162	2018-02-04 07:23:15	2018-02-04 07:24:53	65.25.189.202	98	completed	Not Answered	Not Answered	Not Answered	168195850	weblink	Not Answered	45	Female	Not Answered	Yes	0	1	4 years	48	41	FALSE	FALSE	FALSE	TRUE	FALSE	FALSE	FALSE	4	4	No	Not Answered	Not Answered	Not Answered	Not Answered	Not Answered	Not Answered	Not Answered	Not Answered	Not Answered	Not Answered	Not Answered	Not Answered	Not Answered	Not Answered		Not Answered	Not Answered	Not Answered
6606920397	2017-12-30 14:45:41	2017-12-30 14:48:21	107.77.233.168	159	completed	Not Answered	Not Answered	Not Answered	167935324	weblink	Not Answered	45	Male	Not Answered	Yes	1	1	15 years	180	30	Not Answered	Not Answered	Not Answered	Not Answered	Not Answered	Not Answered	Not Answered		Not Answered	No	Not Answered	Not Answered	Not Answered	Not Answered	Not Answered	Not Answered	Not Answered	Not Answered	Not Answered	Not Answered	Not Answered	Not Answered	Not Answered	Not Answered		Not Answered	Not Answered	Not Answered
6607243535	2017-12-31 05:20:58	2017-12-31 05:22:28	184.147.154.114	90	completed	Not Answered	Not Answered	Not Answered	167935324	weblink	Not Answered	45	Male	Not Answered	Yes	3	5	20			Not Answered	Not Answered	Not Answered	Not Answered	Not Answered	Not Answered	Not Answered		Not Answered	No	Not Answered	Not Answered	Not Answered	Not Answered	Not Answered	Not Answered	Not Answered	Not Answered	Not Answered	Not Answered	Not Answered	Not Answered	Not Answered	Not Answered		Not Answered	Not Answered	Not Answered
6607468261	2017-12-31 13:44:37	2017-12-31 14:41:13	177.58.239.39	3396	completed	Not Answered	Not Answered	Not Answered	167935324	weblink	Not Answered	45	Male	Not Answered	Yes	0	2	2018-01-04	49	40.9167	Not Answered	Not Answered	Not Answered	Not Answered	Not Answered	Not Answered	Not Answered		Not Answered	No	Not Answered	Not Answered	Not Answered	Not Answered	Not Answered	Not Answered	Not Answered	Not Answered	Not Answered	Not Answered	Not Answered	Not Answered	Not Answered	Not Answered		Not Answered	Not Answered	Not Answered
6608113082	2018-01-01 18:47:40	2018-01-01 18:49:41	108.230.40.235	120	completed	Not Answered	Not Answered	Not Answered	167935324	weblink	Not Answered	45	Female	Not Answered	Yes	0	1	4 years, 5 months - mma, just about 4 years	53	40.5833	Not Answered	Not Answered	Not Answered	Not Answered	Not Answered	Not Answered	Not Answered		Not Answered	Yes	TRUE	TRUE	FALSE	FALSE	FALSE	FALSE	FALSE	FALSE	FALSE	FALSE	TRUE	42	White	None		No	1-3 Days	Yes
6592121779	2017-12-18 14:40:05	2017-12-18 14:42:19	198.244.107.20	134	completed	Not Answered	Not Answered	Not Answered	166476324	weblink	Not Answered	45	Male	Not Answered	No	Not Answered	Not Answered	8 years	96	37	Not Answered	Not Answered	Not Answered	Not Answered	Not Answered	Not Answered	Not Answered		Not Answered	Yes	TRUE	FALSE	FALSE	FALSE	FALSE	TRUE	FALSE	TRUE	FALSE	FALSE	FALSE	38	White	a few days	4	No	4-6 Days	Yes
6601382466	2017-12-25 07:38:39	2017-12-25 07:39:20	24.185.251.236	40	completed	Not Answered	Not Answered	Not Answered	166476324	weblink	Not Answered	45	Male	Not Answered	No	Not Answered	Not Answered	10 years	120	35	Not Answered	Not Answered	Not Answered	Not Answered	Not Answered	Not Answered	Not Answered		Not Answered	No	Not Answered	Not Answered	Not Answered	Not Answered	Not Answered	Not Answered	Not Answered	Not Answered	Not Answered	Not Answered	Not Answered	Not Answered	Not Answered	Not Answered		Not Answered	Not Answered	Not Answered
6718048478	2018-02-25 14:22:46	2018-02-25 14:23:44	73.242.5.93	57	completed	Not Answered	Not Answered	Not Answered	168195850	weblink	Not Answered	45	Male	Not Answered	No	Not Answered	Not Answered	7 years	84	38	FALSE	FALSE	FALSE	FALSE	TRUE	FALSE	FALSE	5	1	No	Not Answered	Not Answered	Not Answered	Not Answered	Not Answered	Not Answered	Not Answered	Not Answered	Not Answered	Not Answered	Not Answered	Not Answered	Not Answered	Not Answered		Not Answered	Not Answered	Not Answered
6732951628	2018-03-03 19:24:23	2018-03-03 19:25:33	75.17.226.164	70	completed	Not Answered	Not Answered	Not Answered	168195850	weblink	Not Answered	46	Male	Not Answered	Yes	2	2	4 years	48	42	FALSE	TRUE	FALSE	FALSE	FALSE	FALSE	FALSE	2	0	No	Not Answered	Not Answered	Not Answered	Not Answered	Not Answered	Not Answered	Not Answered	Not Answered	Not Answered	Not Answered	Not Answered	Not Answered	Not Answered	Not Answered		Not Answered	Not Answered	Not Answered
6732669849	2018-03-03 12:41:35	2018-03-03 12:42:22	108.89.202.54	47	completed	Not Answered	Not Answered	Not Answered	168195850	weblink	Not Answered	46	Male	Not Answered	No	Not Answered	Not Answered	1.5	18	44.5	FALSE	FALSE	TRUE	FALSE	FALSE	FALSE	FALSE	3	0	No	Not Answered	Not Answered	Not Answered	Not Answered	Not Answered	Not Answered	Not Answered	Not Answered	Not Answered	Not Answered	Not Answered	Not Answered	Not Answered	Not Answered		Not Answered	Not Answered	Not Answered
6732821088	2018-03-03 15:56:55	2018-03-03 15:58:40	73.177.162.219	105	completed	Not Answered	Not Answered	Not Answered	168195850	weblink	Not Answered	46	Male	Not Answered	No	Not Answered	Not Answered	42 months	42	42.5	FALSE	FALSE	TRUE	FALSE	FALSE	FALSE	FALSE	3	3	No	Not Answered	Not Answered	Not Answered	Not Answered	Not Answered	Not Answered	Not Answered	Not Answered	Not Answered	Not Answered	Not Answered	Not Answered	Not Answered	Not Answered		Not Answered	Not Answered	Not Answered
6667939538	2018-02-01 11:43:07	2018-02-01 11:44:30	146.165.73.233	83	completed	Not Answered	Not Answered	Not Answered	168195850	weblink	Not Answered	46	Male	Not Answered	Yes	1	1	5yrs	60	41	FALSE	FALSE	TRUE	FALSE	FALSE	FALSE	FALSE	3	0	No	Not Answered	Not Answered	Not Answered	Not Answered	Not Answered	Not Answered	Not Answered	Not Answered	Not Answered	Not Answered	Not Answered	Not Answered	Not Answered	Not Answered		Not Answered	Not Answered	Not Answered
6669548892	2018-02-02 05:58:34	2018-02-02 05:59:21	173.62.34.253	47	completed	Not Answered	Not Answered	Not Answered	168195850	weblink	Not Answered	46	Male	Not Answered	Yes	0	2	1.5 yrs	18	44.5	FALSE	FALSE	FALSE	TRUE	FALSE	FALSE	FALSE	4	0	No	Not Answered	Not Answered	Not Answered	Not Answered	Not Answered	Not Answered	Not Answered	Not Answered	Not Answered	Not Answered	Not Answered	Not Answered	Not Answered	Not Answered		Not Answered	Not Answered	Not Answered
6671796893	2018-02-03 10:48:58	2018-02-03 10:54:47	207.118.235.181	348	completed	Not Answered	Not Answered	Not Answered	168195850	weblink	Not Answered	46	Male	Not Answered	Yes	Once	2...that I know of.	7 years	84	39	FALSE	FALSE	FALSE	FALSE	FALSE	TRUE	FALSE	6	15	Yes	TRUE	TRUE	FALSE	FALSE	TRUE	FALSE	TRUE	TRUE	FALSE	FALSE	FALSE	41	White	I sat out a round or two.	0	No	1-3 Days	No
6606824144	2017-12-30 11:32:47	2017-12-30 11:35:33	24.74.131.46	165	completed	Not Answered	Not Answered	Not Answered	167935324	weblink	Not Answered	46	Male	Not Answered	Yes	1 time at age 16 in a motorcycle wreck.	1 time at age 16 in a motorcycle wreck.	9 months	9	45.25	Not Answered	Not Answered	Not Answered	Not Answered	Not Answered	Not Answered	Not Answered		Not Answered	No	Not Answered	Not Answered	Not Answered	Not Answered	Not Answered	Not Answered	Not Answered	Not Answered	Not Answered	Not Answered	Not Answered	Not Answered	Not Answered	Not Answered		Not Answered	Not Answered	Not Answered
6606830501	2017-12-30 11:46:15	2017-12-30 11:49:01	70.195.129.11	165	completed	Not Answered	Not Answered	Not Answered	167935324	weblink	Not Answered	46	Female	Not Answered	Yes	1	5 or more	12 months	12	45	Not Answered	Not Answered	Not Answered	Not Answered	Not Answered	Not Answered	Not Answered		Not Answered	Yes	TRUE	TRUE	TRUE	TRUE	TRUE	TRUE	TRUE	TRUE	TRUE	FALSE	TRUE	46 in BJJ 20'S in karate	White	6 weeks	42	Yes	>1 month	No
6607101548	2017-12-30 22:26:19	2017-12-30 22:27:06	73.151.199.77	46	completed	Not Answered	Not Answered	Not Answered	167935324	weblink	Not Answered	46	Male	Not Answered	No	Not Answered	Not Answered	4			Not Answered	Not Answered	Not Answered	Not Answered	Not Answered	Not Answered	Not Answered		Not Answered	No	Not Answered	Not Answered	Not Answered	Not Answered	Not Answered	Not Answered	Not Answered	Not Answered	Not Answered	Not Answered	Not Answered	Not Answered	Not Answered	Not Answered		Not Answered	Not Answered	Not Answered
6607445677	2017-12-31 13:33:59	2017-12-31 13:35:09	73.45.101.216	69	completed	Not Answered	Not Answered	Not Answered	167935324	weblink	Not Answered	46	Male	Not Answered	No	Not Answered	Not Answered	8 months/ 2 years	32	43.3333	Not Answered	Not Answered	Not Answered	Not Answered	Not Answered	Not Answered	Not Answered		Not Answered	No	Not Answered	Not Answered	Not Answered	Not Answered	Not Answered	Not Answered	Not Answered	Not Answered	Not Answered	Not Answered	Not Answered	Not Answered	Not Answered	Not Answered		Not Answered	Not Answered	Not Answered
6607893014	2018-01-01 11:08:50	2018-01-01 11:10:27	174.210.13.76	96	completed	Not Answered	Not Answered	Not Answered	167935324	weblink	Not Answered	46	Male	Not Answered	Yes	0	1	11 years	132	35	Not Answered	Not Answered	Not Answered	Not Answered	Not Answered	Not Answered	Not Answered		Not Answered	No	Not Answered	Not Answered	Not Answered	Not Answered	Not Answered	Not Answered	Not Answered	Not Answered	Not Answered	Not Answered	Not Answered	Not Answered	Not Answered	Not Answered		Not Answered	Not Answered	Not Answered
6600652855	2017-12-23 19:38:26	2017-12-23 19:40:24	67.161.49.86	118	completed	Not Answered	Not Answered	Not Answered	166476324	weblink	Not Answered	46	Male	Not Answered	No	Not Answered	Not Answered	4.5 yr	54	41.5	Not Answered	Not Answered	Not Answered	Not Answered	Not Answered	Not Answered	Not Answered		Not Answered	No	Not Answered	Not Answered	Not Answered	Not Answered	Not Answered	Not Answered	Not Answered	Not Answered	Not Answered	Not Answered	Not Answered	Not Answered	Not Answered	Not Answered		Not Answered	Not Answered	Not Answered
6720393590	2018-02-26 13:19:30	2018-02-26 13:20:11	74.5.209.206	41	completed	Not Answered	Not Answered	Not Answered	168195850	weblink	Not Answered	46	Male	Not Answered	No	Not Answered	Not Answered	3 years 6 months	42	42.5	FALSE	FALSE	FALSE	TRUE	FALSE	FALSE	FALSE	4	2	No	Not Answered	Not Answered	Not Answered	Not Answered	Not Answered	Not Answered	Not Answered	Not Answered	Not Answered	Not Answered	Not Answered	Not Answered	Not Answered	Not Answered		Not Answered	Not Answered	Not Answered
6609319289	2018-01-02 14:40:58	2018-01-02 14:42:11	98.14.216.106	72	completed	Not Answered	Not Answered	Not Answered	167975095	facebook	Not Answered	46	Male	Not Answered	No	Not Answered	Not Answered	3			Not Answered	Not Answered	Not Answered	Not Answered	Not Answered	Not Answered	Not Answered		Not Answered	No	Not Answered	Not Answered	Not Answered	Not Answered	Not Answered	Not Answered	Not Answered	Not Answered	Not Answered	Not Answered	Not Answered	Not Answered	Not Answered	Not Answered		Not Answered	Not Answered	Not Answered
6609325080	2018-01-02 14:46:14	2018-01-02 14:47:24	75.177.134.46	70	completed	Not Answered	Not Answered	Not Answered	167975095	facebook	Not Answered	46	Male	Not Answered	No	Not Answered	Not Answered	3 years	36	43	Not Answered	Not Answered	Not Answered	Not Answered	Not Answered	Not Answered	Not Answered		Not Answered	No	Not Answered	Not Answered	Not Answered	Not Answered	Not Answered	Not Answered	Not Answered	Not Answered	Not Answered	Not Answered	Not Answered	Not Answered	Not Answered	Not Answered		Not Answered	Not Answered	Not Answered
6609439644	2018-01-02 16:38:56	2018-01-02 16:42:11	172.56.44.183	195	completed	Not Answered	Not Answered	Not Answered	167975095	facebook	Not Answered	46	Male	Not Answered	Yes	2018-05-08	2018-08-10	12 years	144	34	Not Answered	Not Answered	Not Answered	Not Answered	Not Answered	Not Answered	Not Answered		Not Answered	Yes	TRUE	TRUE	FALSE	FALSE	TRUE	FALSE	TRUE	TRUE	FALSE	FALSE	TRUE	40	Blue	None	0	No	1-3 Days	Yes
6619737053	2018-01-09 06:54:06	2018-01-09 06:56:18	38.88.234.66	131	completed	Not Answered	Not Answered	Not Answered	166386032	weblink	Not Answered	46	Male	Not Answered	Yes	1	1	6 years, 5 months	77	39.5833	FALSE	TRUE	FALSE	FALSE	FALSE	FALSE	FALSE	2	5	No	Not Answered	Not Answered	Not Answered	Not Answered	Not Answered	Not Answered	Not Answered	Not Answered	Not Answered	Not Answered	Not Answered	Not Answered	Not Answered	Not Answered		Not Answered	Not Answered	Not Answered
6732868829	2018-03-03 17:10:14	2018-03-03 17:12:28	73.73.125.34	133	completed	Not Answered	Not Answered	Not Answered	168195850	weblink	Not Answered	47	Male	Not Answered	No	Not Answered	Not Answered	7 years	84	40	TRUE	FALSE	FALSE	FALSE	FALSE	FALSE	FALSE	1	1	Yes	TRUE	FALSE	FALSE	FALSE	FALSE	TRUE	TRUE	TRUE	FALSE	FALSE	FALSE	47	Blue	One week	7	No	4-6 Days	No
6606829041	2017-12-30 11:41:46	2017-12-30 11:44:18	24.93.105.106	151	completed	Not Answered	Not Answered	Not Answered	167935324	weblink	Not Answered	47	Male	Not Answered	Yes	0	1	2 yrs	24	45	Not Answered	Not Answered	Not Answered	Not Answered	Not Answered	Not Answered	Not Answered		Not Answered	No	Not Answered	Not Answered	Not Answered	Not Answered	Not Answered	Not Answered	Not Answered	Not Answered	Not Answered	Not Answered	Not Answered	Not Answered	Not Answered	Not Answered		Not Answered	Not Answered	Not Answered
6606849381	2017-12-30 12:21:10	2017-12-30 12:21:53	73.126.81.69	42	completed	Not Answered	Not Answered	Not Answered	167935324	weblink	Not Answered	47	Male	Not Answered	Yes	0	2	3 months	3	46.75	Not Answered	Not Answered	Not Answered	Not Answered	Not Answered	Not Answered	Not Answered		Not Answered	No	Not Answered	Not Answered	Not Answered	Not Answered	Not Answered	Not Answered	Not Answered	Not Answered	Not Answered	Not Answered	Not Answered	Not Answered	Not Answered	Not Answered		Not Answered	Not Answered	Not Answered
6606988455	2017-12-30 17:21:50	2017-12-30 17:25:11	68.129.99.14	201	completed	Not Answered	Not Answered	Not Answered	167935324	weblink	Not Answered	47	Male	Not Answered	Yes	0	3	38 months	38	43.8333	Not Answered	Not Answered	Not Answered	Not Answered	Not Answered	Not Answered	Not Answered		Not Answered	Yes	TRUE	FALSE	FALSE	FALSE	FALSE	FALSE	FALSE	TRUE	FALSE	FALSE	FALSE	47	Blue	2 days	2	No	1-3 Days	No
6608489218	2018-01-02 05:18:12	2018-01-02 05:20:23	24.13.126.126	131	completed	Not Answered	Not Answered	Not Answered	167935324	weblink	Not Answered	47	Male	Not Answered	Yes	1	1	5 months	5	46.5833	Not Answered	Not Answered	Not Answered	Not Answered	Not Answered	Not Answered	Not Answered		Not Answered	Yes	TRUE	TRUE	TRUE	FALSE	FALSE	FALSE	TRUE	FALSE	TRUE	TRUE	FALSE	47	White	3 weeks	21	No	4-6 Days	No
6672793175	2018-02-04 12:03:50	2018-02-04 12:04:49	174.198.11.101	59	partial	Not Answered	Not Answered	Not Answered	168195850	weblink	Not Answered	47	Male	Not Answered	Yes	Not Answered	Not Answered	Not Answered			Not Answered	Not Answered	Not Answered	Not Answered	Not Answered	Not Answered	Not Answered		Not Answered	Not Answered	Not Answered	Not Answered	Not Answered	Not Answered	Not Answered	Not Answered	Not Answered	Not Answered	Not Answered	Not Answered	Not Answered	Not Answered	Not Answered	Not Answered		Not Answered	Not Answered	Not Answered
6718087266	2018-02-25 15:01:25	2018-02-25 15:04:05	98.168.28.186	160	completed	Not Answered	Not Answered	Not Answered	168195850	weblink	Not Answered	47	Male	Not Answered	Yes	0	1	11 years	132	36	FALSE	FALSE	TRUE	FALSE	FALSE	FALSE	FALSE	3	30	No	Not Answered	Not Answered	Not Answered	Not Answered	Not Answered	Not Answered	Not Answered	Not Answered	Not Answered	Not Answered	Not Answered	Not Answered	Not Answered	Not Answered		Not Answered	Not Answered	Not Answered
6607006278	2017-12-30 18:04:21	2017-12-30 18:06:31	75.159.115.147	130	completed	Not Answered	Not Answered	Not Answered	167975095	facebook	Not Answered	47	Male	Not Answered	Yes	4	Not sure but probably 10 undiagnosed	2 years	24	45	Not Answered	Not Answered	Not Answered	Not Answered	Not Answered	Not Answered	Not Answered		Not Answered	No	Not Answered	Not Answered	Not Answered	Not Answered	Not Answered	Not Answered	Not Answered	Not Answered	Not Answered	Not Answered	Not Answered	Not Answered	Not Answered	Not Answered		Not Answered	Not Answered	Not Answered
6609450681	2018-01-02 16:48:12	2018-01-02 16:49:12	24.62.137.156	60	completed	Not Answered	Not Answered	Not Answered	167975095	facebook	Not Answered	47	Male	Not Answered	No	Not Answered	Not Answered	2.5 years	30	44.5	Not Answered	Not Answered	Not Answered	Not Answered	Not Answered	Not Answered	Not Answered		Not Answered	No	Not Answered	Not Answered	Not Answered	Not Answered	Not Answered	Not Answered	Not Answered	Not Answered	Not Answered	Not Answered	Not Answered	Not Answered	Not Answered	Not Answered		Not Answered	Not Answered	Not Answered
6609462532	2018-01-02 17:02:00	2018-01-02 17:04:49	187.216.84.66	169	completed	Not Answered	Not Answered	Not Answered	167975095	facebook	Not Answered	47	Male	Not Answered	Yes	1	1	2018-03-05	63	41.75	Not Answered	Not Answered	Not Answered	Not Answered	Not Answered	Not Answered	Not Answered		Not Answered	Yes	TRUE	TRUE	TRUE	FALSE	FALSE	TRUE	TRUE	TRUE	FALSE	FALSE	TRUE	26	White	2weeks	14	Yes	1-3 Days	No
6609654268	2018-01-02 21:22:33	2018-01-02 21:24:45	105.228.92.210	132	completed	Not Answered	Not Answered	Not Answered	167975095	facebook	Not Answered	47	Male	Not Answered	Yes	1	1	4 years 8 months	56	42.3333	Not Answered	Not Answered	Not Answered	Not Answered	Not Answered	Not Answered	Not Answered		Not Answered	No	Not Answered	Not Answered	Not Answered	Not Answered	Not Answered	Not Answered	Not Answered	Not Answered	Not Answered	Not Answered	Not Answered	Not Answered	Not Answered	Not Answered		Not Answered	Not Answered	Not Answered
6559045319	2017-12-01 16:41:08	2017-12-01 16:43:40	71.206.13.80	151	completed	Not Answered	Not Answered	Not Answered	166386032	weblink	Not Answered	47	Male	Not Answered	No	0	Not Answered	6 years	72	41	Not Answered	Not Answered	Not Answered	Not Answered	Not Answered	Not Answered	Not Answered		Not Answered	No	Not Answered	Not Answered	Not Answered	Not Answered	Not Answered	Not Answered	Not Answered	Not Answered	Not Answered	Not Answered	Not Answered	Not Answered	Not Answered	Not Answered		Not Answered	Not Answered	Not Answered
6669489405	2018-02-02 05:30:36	2018-02-02 05:31:47	98.114.122.94	71	completed	Not Answered	Not Answered	Not Answered	168195850	weblink	Not Answered	48	Male	Not Answered	Yes	0	2	6 months	6	47.5	FALSE	TRUE	FALSE	FALSE	FALSE	FALSE	FALSE	2	0	No	Not Answered	Not Answered	Not Answered	Not Answered	Not Answered	Not Answered	Not Answered	Not Answered	Not Answered	Not Answered	Not Answered	Not Answered	Not Answered	Not Answered		Not Answered	Not Answered	Not Answered
6671738069	2018-02-03 09:43:25	2018-02-03 09:48:08	104.14.68.245	282	completed	Not Answered	Not Answered	Not Answered	168195850	weblink	Not Answered	48	Male	Not Answered	Yes	0	2018-03-04	13	156	35	FALSE	FALSE	FALSE	TRUE	FALSE	FALSE	FALSE	4	13	Yes	FALSE	FALSE	FALSE	FALSE	TRUE	FALSE	FALSE	FALSE	TRUE	TRUE	FALSE	35	White	None	0	No	0 Days	No
6671927744	2018-02-03 13:29:29	2018-02-03 13:31:33	71.232.113.135	123	completed	Not Answered	Not Answered	Not Answered	168195850	weblink	Not Answered	48	Male	Not Answered	Yes	0	1	7yrs	84	41	FALSE	TRUE	FALSE	FALSE	FALSE	FALSE	FALSE	2	3	Yes	TRUE	TRUE	FALSE	FALSE	FALSE	FALSE	FALSE	FALSE	FALSE	FALSE	FALSE	46	White	3 days	3	No	1-3 Days	No
6672431854	2018-02-04 04:37:47	2018-02-04 04:38:55	99.66.0.53	67	completed	Not Answered	Not Answered	Not Answered	168195850	weblink	Not Answered	48	Male	Not Answered	No	Not Answered	Not Answered	7 years	84	41	FALSE	FALSE	TRUE	FALSE	FALSE	FALSE	FALSE	3	12	No	Not Answered	Not Answered	Not Answered	Not Answered	Not Answered	Not Answered	Not Answered	Not Answered	Not Answered	Not Answered	Not Answered	Not Answered	Not Answered	Not Answered		Not Answered	Not Answered	Not Answered
6606836536	2017-12-30 11:55:42	2017-12-30 11:59:57	37.48.83.166	255	completed	Not Answered	Not Answered	Not Answered	167935324	weblink	Not Answered	48	Male	Not Answered	No	Not Answered	Not Answered	Not Answered			Not Answered	Not Answered	Not Answered	Not Answered	Not Answered	Not Answered	Not Answered		Not Answered	Yes	TRUE	TRUE	FALSE	FALSE	FALSE	FALSE	FALSE	FALSE	FALSE	FALSE	FALSE	46	White	3 weeks	21	No	2-4 Weeks	No
6607858646	2018-01-01 09:54:02	2018-01-01 09:55:01	82.8.148.253	59	completed	Not Answered	Not Answered	Not Answered	167935324	weblink	Not Answered	48	Male	Not Answered	No	Not Answered	Not Answered	2018-01-08	97	39.9167	Not Answered	Not Answered	Not Answered	Not Answered	Not Answered	Not Answered	Not Answered		Not Answered	No	Not Answered	Not Answered	Not Answered	Not Answered	Not Answered	Not Answered	Not Answered	Not Answered	Not Answered	Not Answered	Not Answered	Not Answered	Not Answered	Not Answered		Not Answered	Not Answered	Not Answered
6618618271	2018-01-08 18:40:30	2018-01-08 18:42:02	47.197.146.245	92	completed	Not Answered	Not Answered	Not Answered	168195844	facebook	Not Answered	48	Male	Not Answered	No	Not Answered	Not Answered	2 years	24	46	FALSE	FALSE	FALSE	FALSE	TRUE	FALSE	FALSE	5	1	No	Not Answered	Not Answered	Not Answered	Not Answered	Not Answered	Not Answered	Not Answered	Not Answered	Not Answered	Not Answered	Not Answered	Not Answered	Not Answered	Not Answered		Not Answered	Not Answered	Not Answered
6618646737	2018-01-08 19:06:48	2018-01-08 19:18:49	50.25.16.161	721	completed	Not Answered	Not Answered	Not Answered	168195844	facebook	Not Answered	48	Female	Not Answered	Yes	1	3	4 years	48	44	FALSE	FALSE	FALSE	TRUE	FALSE	FALSE	FALSE	4	0	Yes	TRUE	TRUE	FALSE	FALSE	TRUE	FALSE	FALSE	FALSE	FALSE	FALSE	FALSE	47	Blue	None	0	No	0 Days	No
6669808286	2018-02-02 07:42:06	2018-02-02 07:44:47	96.224.211.149	160	completed	Not Answered	Not Answered	Not Answered	168195850	weblink	Not Answered	49	Male	Not Answered	Yes	1	1	6			FALSE	FALSE	FALSE	TRUE	FALSE	FALSE	FALSE	4	0	No	Not Answered	Not Answered	Not Answered	Not Answered	Not Answered	Not Answered	Not Answered	Not Answered	Not Answered	Not Answered	Not Answered	Not Answered	Not Answered	Not Answered		Not Answered	Not Answered	Not Answered
6606862013	2017-12-30 12:45:10	2017-12-30 12:46:13	76.20.215.248	62	completed	Not Answered	Not Answered	Not Answered	167935324	weblink	Not Answered	49	Male	Not Answered	Yes	1	3	13 years	156	36	Not Answered	Not Answered	Not Answered	Not Answered	Not Answered	Not Answered	Not Answered		Not Answered	No	Not Answered	Not Answered	Not Answered	Not Answered	Not Answered	Not Answered	Not Answered	Not Answered	Not Answered	Not Answered	Not Answered	Not Answered	Not Answered	Not Answered		Not Answered	Not Answered	Not Answered
6606877035	2017-12-30 13:15:04	2017-12-30 13:16:18	75.98.181.34	73	completed	Not Answered	Not Answered	Not Answered	167935324	weblink	Not Answered	49	Male	Not Answered	No	Not Answered	Not Answered	Two years two months	26	46.8333	Not Answered	Not Answered	Not Answered	Not Answered	Not Answered	Not Answered	Not Answered		Not Answered	No	Not Answered	Not Answered	Not Answered	Not Answered	Not Answered	Not Answered	Not Answered	Not Answered	Not Answered	Not Answered	Not Answered	Not Answered	Not Answered	Not Answered		Not Answered	Not Answered	Not Answered
6732635870	2018-03-03 12:02:46	2018-03-03 12:03:51	73.220.176.72	65	completed	Not Answered	Not Answered	Not Answered	168195850	weblink	Not Answered	49	Male	Not Answered	Yes	1	1	16 months	16	47.6667	FALSE	FALSE	FALSE	TRUE	FALSE	FALSE	FALSE	4	0	No	Not Answered	Not Answered	Not Answered	Not Answered	Not Answered	Not Answered	Not Answered	Not Answered	Not Answered	Not Answered	Not Answered	Not Answered	Not Answered	Not Answered		Not Answered	Not Answered	Not Answered
6619568457	2018-01-09 05:43:39	2018-01-09 05:45:53	149.255.241.50	133	completed	Not Answered	Not Answered	Not Answered	168195844	facebook	Not Answered	49	Male	Not Answered	Yes	4 Times	2	7 years	74	42.8333	FALSE	FALSE	TRUE	FALSE	FALSE	FALSE	FALSE	3	8	No	Not Answered	Not Answered	Not Answered	Not Answered	Not Answered	Not Answered	Not Answered	Not Answered	Not Answered	Not Answered	Not Answered	Not Answered	Not Answered	Not Answered		Not Answered	Not Answered	Not Answered
6599757048	2017-12-22 15:09:59	2017-12-22 15:11:11	155.99.26.191	71	completed	Not Answered	Not Answered	Not Answered	167834611	weblink	Not Answered	50	Male	Not Answered	No	Not Answered	Not Answered	10 years	120	40	Not Answered	Not Answered	Not Answered	Not Answered	Not Answered	Not Answered	Not Answered		Not Answered	No	Not Answered	Not Answered	Not Answered	Not Answered	Not Answered	Not Answered	Not Answered	Not Answered	Not Answered	Not Answered	Not Answered	Not Answered	Not Answered	Not Answered		Not Answered	Not Answered	Not Answered
6432315036	2017-10-04 18:52:49	2017-10-04 18:53:57	Not Answered	68	completed	Not Answered	Not Answered	Not Answered	163067945	weblink	Not Answered	50	Male	Not Answered	No	Not Answered	Not Answered	8 years	96	42	Not Answered	Not Answered	Not Answered	Not Answered	Not Answered	Not Answered	Not Answered		Not Answered	No	Not Answered	Not Answered	Not Answered	Not Answered	Not Answered	Not Answered	Not Answered	Not Answered	Not Answered	Not Answered	Not Answered	Not Answered	Not Answered	Not Answered		Not Answered	Not Answered	Not Answered
6667919297	2018-02-01 11:33:43	2018-02-01 11:35:45	72.139.200.232	122	completed	Not Answered	Not Answered	Not Answered	168195850	weblink	Not Answered	50	Male	Not Answered	No	Not Answered	Not Answered	8			FALSE	FALSE	FALSE	FALSE	TRUE	FALSE	FALSE	5	0	No	Not Answered	Not Answered	Not Answered	Not Answered	Not Answered	Not Answered	Not Answered	Not Answered	Not Answered	Not Answered	Not Answered	Not Answered	Not Answered	Not Answered		Not Answered	Not Answered	Not Answered
6667928799	2018-02-01 11:38:54	2018-02-01 11:40:17	12.71.241.178	82	completed	Not Answered	Not Answered	Not Answered	168195850	weblink	Not Answered	50	Male	Not Answered	Yes	0	1	3			FALSE	TRUE	FALSE	FALSE	FALSE	FALSE	FALSE	2	0	No	Not Answered	Not Answered	Not Answered	Not Answered	Not Answered	Not Answered	Not Answered	Not Answered	Not Answered	Not Answered	Not Answered	Not Answered	Not Answered	Not Answered		Not Answered	Not Answered	Not Answered
6668744263	2018-02-01 19:20:44	2018-02-01 19:23:08	71.163.153.36	143	completed	Not Answered	Not Answered	Not Answered	168195850	weblink	Not Answered	50	Male	Not Answered	No	Not Answered	Not Answered	2 years 3 months	27	47.75	FALSE	FALSE	TRUE	FALSE	FALSE	FALSE	FALSE	3	4	No	Not Answered	Not Answered	Not Answered	Not Answered	Not Answered	Not Answered	Not Answered	Not Answered	Not Answered	Not Answered	Not Answered	Not Answered	Not Answered	Not Answered		Not Answered	Not Answered	Not Answered
6672196608	2018-02-03 20:35:15	2018-02-03 20:39:45	75.86.210.191	270	completed	Not Answered	Not Answered	Not Answered	168195850	weblink	Not Answered	50	Male	Not Answered	Yes	0	2	23 years	276	27	FALSE	FALSE	FALSE	FALSE	TRUE	FALSE	FALSE	5	23	No	Not Answered	Not Answered	Not Answered	Not Answered	Not Answered	Not Answered	Not Answered	Not Answered	Not Answered	Not Answered	Not Answered	Not Answered	Not Answered	Not Answered		Not Answered	Not Answered	Not Answered
6606828603	2017-12-30 11:42:31	2017-12-30 11:43:33	98.162.175.166	62	completed	Not Answered	Not Answered	Not Answered	167935324	weblink	Not Answered	50	Male	Not Answered	No	Not Answered	Not Answered	1.5 years	18	48.5	Not Answered	Not Answered	Not Answered	Not Answered	Not Answered	Not Answered	Not Answered		Not Answered	No	Not Answered	Not Answered	Not Answered	Not Answered	Not Answered	Not Answered	Not Answered	Not Answered	Not Answered	Not Answered	Not Answered	Not Answered	Not Answered	Not Answered		Not Answered	Not Answered	Not Answered
6606845700	2017-12-30 12:14:00	2017-12-30 12:14:55	63.143.231.112	54	partial	Not Answered	Not Answered	Not Answered	167935324	weblink	Not Answered	50	Male	Not Answered	Not Answered	Not Answered	Not Answered	Not Answered			Not Answered	Not Answered	Not Answered	Not Answered	Not Answered	Not Answered	Not Answered		Not Answered	Not Answered	Not Answered	Not Answered	Not Answered	Not Answered	Not Answered	Not Answered	Not Answered	Not Answered	Not Answered	Not Answered	Not Answered	Not Answered	Not Answered	Not Answered		Not Answered	Not Answered	Not Answered
6606846409	2017-12-30 12:15:41	2017-12-30 12:17:30	70.214.110.142	109	completed	Not Answered	Not Answered	Not Answered	167935324	weblink	Not Answered	50	Male	Not Answered	Yes	0	2	1 yr 3 months	15	48.75	Not Answered	Not Answered	Not Answered	Not Answered	Not Answered	Not Answered	Not Answered		Not Answered	No	Not Answered	Not Answered	Not Answered	Not Answered	Not Answered	Not Answered	Not Answered	Not Answered	Not Answered	Not Answered	Not Answered	Not Answered	Not Answered	Not Answered		Not Answered	Not Answered	Not Answered
6618705641	2018-01-08 20:03:12	2018-01-08 20:05:13	108.180.22.203	121	completed	Not Answered	Not Answered	Not Answered	168195844	facebook	Not Answered	50	Female	Not Answered	No	Not Answered	Not Answered	11 months	11	49.0833	FALSE	TRUE	FALSE	FALSE	FALSE	FALSE	FALSE	2	1	No	Not Answered	Not Answered	Not Answered	Not Answered	Not Answered	Not Answered	Not Answered	Not Answered	Not Answered	Not Answered	Not Answered	Not Answered	Not Answered	Not Answered		Not Answered	Not Answered	Not Answered
6667940046	2018-02-01 11:43:26	2018-02-01 11:45:05	173.163.116.29	98	completed	Not Answered	Not Answered	Not Answered	168195850	weblink	Not Answered	51	Male	Not Answered	No	Not Answered	Not Answered	3.5 yrs	42	47.5	FALSE	FALSE	FALSE	TRUE	FALSE	FALSE	FALSE	4	0	Yes	TRUE	TRUE	FALSE	FALSE	FALSE	FALSE	FALSE	FALSE	FALSE	FALSE	FALSE	51	Blue	2 days	2	No	0 Days	No
6668761708	2018-02-01 19:35:47	2018-02-01 19:36:44	174.231.138.51	56	partial	Not Answered	Not Answered	Not Answered	168195850	weblink	Not Answered	51	Male	Not Answered	Yes	Not Answered	Not Answered	Not Answered			Not Answered	Not Answered	Not Answered	Not Answered	Not Answered	Not Answered	Not Answered		Not Answered	Not Answered	Not Answered	Not Answered	Not Answered	Not Answered	Not Answered	Not Answered	Not Answered	Not Answered	Not Answered	Not Answered	Not Answered	Not Answered	Not Answered	Not Answered		Not Answered	Not Answered	Not Answered
6607156376	2017-12-31 01:18:35	2017-12-31 01:20:23	14.192.212.115	107	completed	Not Answered	Not Answered	Not Answered	167935324	weblink	Not Answered	51	Male	Not Answered	No	Not Answered	Not Answered	11 years	132	40	Not Answered	Not Answered	Not Answered	Not Answered	Not Answered	Not Answered	Not Answered		Not Answered	Yes	TRUE	TRUE	TRUE	TRUE	TRUE	TRUE	FALSE	FALSE	FALSE	FALSE	TRUE	49	Blue	1 week	7	No	4-6 Days	No
6607163922	2017-12-31 01:40:44	2017-12-31 01:43:01	2.100.34.16	137	completed	Not Answered	Not Answered	Not Answered	167935324	weblink	Not Answered	51	Male	Not Answered	No	0	Not Answered	2 years 6months	30	48.5	Not Answered	Not Answered	Not Answered	Not Answered	Not Answered	Not Answered	Not Answered		Not Answered	No	Not Answered	Not Answered	Not Answered	Not Answered	Not Answered	Not Answered	Not Answered	Not Answered	Not Answered	Not Answered	Not Answered	Not Answered	Not Answered	Not Answered		Not Answered	Not Answered	Not Answered
6607221280	2017-12-31 04:25:01	2017-12-31 04:28:53	66.169.118.216	232	completed	Not Answered	Not Answered	Not Answered	167935324	weblink	Not Answered	51	Male	Not Answered	Yes	3	3	8 years	96	43	Not Answered	Not Answered	Not Answered	Not Answered	Not Answered	Not Answered	Not Answered		Not Answered	Yes	TRUE	TRUE	TRUE	TRUE	FALSE	TRUE	TRUE	TRUE	TRUE	FALSE	TRUE	50	Blue	6 months	180	Yes	0 Days	No
6606344030	2017-12-29 19:34:17	2017-12-29 19:35:16	69.145.49.96	59	completed	Not Answered	Not Answered	Not Answered	166476324	weblink	Not Answered	51	Male	Not Answered	Yes	1	1	18 years	216	33	Not Answered	Not Answered	Not Answered	Not Answered	Not Answered	Not Answered	Not Answered		Not Answered	No	Not Answered	Not Answered	Not Answered	Not Answered	Not Answered	Not Answered	Not Answered	Not Answered	Not Answered	Not Answered	Not Answered	Not Answered	Not Answered	Not Answered		Not Answered	Not Answered	Not Answered
6669045431	2018-02-02 00:26:20	2018-02-02 00:27:03	91.16.93.245	42	completed	Not Answered	Not Answered	Not Answered	168195850	weblink	Not Answered	52	Male	Not Answered	No	Not Answered	Not Answered	20 years	240	32	FALSE	FALSE	FALSE	FALSE	TRUE	FALSE	FALSE	5	20	No	Not Answered	Not Answered	Not Answered	Not Answered	Not Answered	Not Answered	Not Answered	Not Answered	Not Answered	Not Answered	Not Answered	Not Answered	Not Answered	Not Answered		Not Answered	Not Answered	Not Answered
6606819308	2017-12-30 11:23:41	2017-12-30 11:24:58	136.179.21.68	76	completed	Not Answered	Not Answered	Not Answered	167935324	weblink	Not Answered	52	Female	Not Answered	No	Not Answered	Not Answered	3 years	36	49	Not Answered	Not Answered	Not Answered	Not Answered	Not Answered	Not Answered	Not Answered		Not Answered	No	Not Answered	Not Answered	Not Answered	Not Answered	Not Answered	Not Answered	Not Answered	Not Answered	Not Answered	Not Answered	Not Answered	Not Answered	Not Answered	Not Answered		Not Answered	Not Answered	Not Answered
6606977975	2017-12-30 16:57:20	2017-12-30 17:00:44	209.169.80.195	203	completed	Not Answered	Not Answered	Not Answered	167935324	weblink	Not Answered	52	Male	Not Answered	Yes	2	4	7yrs	84	45	Not Answered	Not Answered	Not Answered	Not Answered	Not Answered	Not Answered	Not Answered		Not Answered	No	Not Answered	Not Answered	Not Answered	Not Answered	Not Answered	Not Answered	Not Answered	Not Answered	Not Answered	Not Answered	Not Answered	Not Answered	Not Answered	Not Answered		Not Answered	Not Answered	Not Answered
6607234027	2017-12-31 04:55:54	2017-12-31 04:58:45	65.95.214.196	170	completed	Not Answered	Not Answered	Not Answered	167935324	weblink	Not Answered	52	Male	Not Answered	No	Not Answered	Not Answered	3 months	3	51.75	Not Answered	Not Answered	Not Answered	Not Answered	Not Answered	Not Answered	Not Answered		Not Answered	No	Not Answered	Not Answered	Not Answered	Not Answered	Not Answered	Not Answered	Not Answered	Not Answered	Not Answered	Not Answered	Not Answered	Not Answered	Not Answered	Not Answered		Not Answered	Not Answered	Not Answered
6602889872	2017-12-27 02:00:38	2017-12-27 02:01:49	91.16.93.245	71	completed	Not Answered	Not Answered	Not Answered	166476324	weblink	Not Answered	52	Male	Not Answered	Yes	0	3	20 years	240	32	Not Answered	Not Answered	Not Answered	Not Answered	Not Answered	Not Answered	Not Answered		Not Answered	No	Not Answered	Not Answered	Not Answered	Not Answered	Not Answered	Not Answered	Not Answered	Not Answered	Not Answered	Not Answered	Not Answered	Not Answered	Not Answered	Not Answered		Not Answered	Not Answered	Not Answered
6721975016	2018-02-27 05:58:29	2018-02-27 06:00:49	75.73.104.25	140	completed	Not Answered	Not Answered	Not Answered	168195850	weblink	Not Answered	52	Male	Not Answered	Yes	0	5	11 years	132	41	FALSE	TRUE	FALSE	FALSE	FALSE	FALSE	FALSE	2	1	No	Not Answered	Not Answered	Not Answered	Not Answered	Not Answered	Not Answered	Not Answered	Not Answered	Not Answered	Not Answered	Not Answered	Not Answered	Not Answered	Not Answered		Not Answered	Not Answered	Not Answered
6606906752	2017-12-30 14:16:46	2017-12-30 14:22:00	92.20.236.2	314	completed	Not Answered	Not Answered	Not Answered	167935324	weblink	Not Answered	53	Male	Not Answered	No	Not Answered	Not Answered	3			Not Answered	Not Answered	Not Answered	Not Answered	Not Answered	Not Answered	Not Answered		Not Answered	Yes	FALSE	TRUE	FALSE	TRUE	TRUE	FALSE	FALSE	FALSE	FALSE	FALSE	TRUE	53	White	2 wk	14	No	1-2 Weeks	No
6607289994	2017-12-31 07:06:56	2017-12-31 07:08:31	107.139.94.143	95	completed	Not Answered	Not Answered	Not Answered	167935324	weblink	Not Answered	53	Male	Not Answered	No	Not Answered	Not Answered	4months	4	52.6667	Not Answered	Not Answered	Not Answered	Not Answered	Not Answered	Not Answered	Not Answered		Not Answered	No	Not Answered	Not Answered	Not Answered	Not Answered	Not Answered	Not Answered	Not Answered	Not Answered	Not Answered	Not Answered	Not Answered	Not Answered	Not Answered	Not Answered		Not Answered	Not Answered	Not Answered
6616502364	2018-01-07 19:58:31	2018-01-07 20:03:19	73.206.102.251	287	completed	Not Answered	Not Answered	Not Answered	168195844	facebook	Not Answered	53	Male	Not Answered	No	Not Answered	Not Answered	25 years	300	28	FALSE	FALSE	FALSE	FALSE	TRUE	FALSE	FALSE	5	100	Yes	TRUE	TRUE	TRUE	TRUE	TRUE	TRUE	TRUE	TRUE	TRUE	TRUE	FALSE	33	Blue	none the first time	0	Yes	2-4 Weeks	Yes
6606844157	2017-12-30 12:11:54	2017-12-30 12:12:42	75.110.75.188	48	completed	Not Answered	Not Answered	Not Answered	167935324	weblink	Not Answered	54	Male	Not Answered	Yes	0	1	2018-03-01	15	52.75	Not Answered	Not Answered	Not Answered	Not Answered	Not Answered	Not Answered	Not Answered		Not Answered	No	Not Answered	Not Answered	Not Answered	Not Answered	Not Answered	Not Answered	Not Answered	Not Answered	Not Answered	Not Answered	Not Answered	Not Answered	Not Answered	Not Answered		Not Answered	Not Answered	Not Answered
6592276372	2017-12-18 16:33:49	2017-12-18 16:34:42	54.240.196.186	52	completed	Not Answered	Not Answered	Not Answered	166476324	weblink	Not Answered	54	Male	Not Answered	Yes	2	6	<1 month	1	53.9167	Not Answered	Not Answered	Not Answered	Not Answered	Not Answered	Not Answered	Not Answered		Not Answered	No	Not Answered	Not Answered	Not Answered	Not Answered	Not Answered	Not Answered	Not Answered	Not Answered	Not Answered	Not Answered	Not Answered	Not Answered	Not Answered	Not Answered		Not Answered	Not Answered	Not Answered
6677509853	2018-02-06 13:16:49	2018-02-06 13:19:49	66.87.113.71	180	completed	Not Answered	Not Answered	Not Answered	168195850	weblink	Not Answered	54	Female	Not Answered	No	Not Answered	Not Answered	3 1/2 years	42	50.5	FALSE	FALSE	TRUE	FALSE	FALSE	FALSE	FALSE	3	15	Yes	FALSE	FALSE	FALSE	FALSE	FALSE	TRUE	FALSE	FALSE	TRUE	FALSE	FALSE	52	White	One week	7	No	4-6 Days	No
6615483088	2018-01-06 16:00:46	2018-01-06 16:02:11	73.32.28.48	84	completed	Not Answered	Not Answered	Not Answered	168195850	weblink	Not Answered	55	Male	Not Answered	No	Not Answered	Not Answered	2018-08-03	99	46.75	FALSE	FALSE	TRUE	FALSE	FALSE	FALSE	FALSE	3	0	No	Not Answered	Not Answered	Not Answered	Not Answered	Not Answered	Not Answered	Not Answered	Not Answered	Not Answered	Not Answered	Not Answered	Not Answered	Not Answered	Not Answered		Not Answered	Not Answered	Not Answered
6732974982	2018-03-03 20:07:16	2018-03-03 20:10:20	112.202.52.8	184	completed	Not Answered	Not Answered	Not Answered	168195850	weblink	Not Answered	55	Male	Not Answered	Yes	4	6	9 years	108	46	FALSE	FALSE	FALSE	FALSE	FALSE	TRUE	FALSE	6	12	Yes	TRUE	TRUE	TRUE	TRUE	TRUE	FALSE	FALSE	FALSE	FALSE	FALSE	FALSE	48	White	Immediately	0	No	1-3 Days	Yes
6606838513	2017-12-30 12:02:06	2017-12-30 12:03:37	23.112.189.120	90	completed	Not Answered	Not Answered	Not Answered	167935324	weblink	Not Answered	55	Male	Not Answered	Yes	6	6	22mos	22	53.1667	Not Answered	Not Answered	Not Answered	Not Answered	Not Answered	Not Answered	Not Answered		Not Answered	No	Not Answered	Not Answered	Not Answered	Not Answered	Not Answered	Not Answered	Not Answered	Not Answered	Not Answered	Not Answered	Not Answered	Not Answered	Not Answered	Not Answered		Not Answered	Not Answered	Not Answered
6607161206	2017-12-31 01:32:46	2017-12-31 01:33:40	50.64.38.184	54	completed	Not Answered	Not Answered	Not Answered	167935324	weblink	Not Answered	55	Male	Not Answered	No	Not Answered	Not Answered	2018-01-11	133	43.9167	Not Answered	Not Answered	Not Answered	Not Answered	Not Answered	Not Answered	Not Answered		Not Answered	No	Not Answered	Not Answered	Not Answered	Not Answered	Not Answered	Not Answered	Not Answered	Not Answered	Not Answered	Not Answered	Not Answered	Not Answered	Not Answered	Not Answered		Not Answered	Not Answered	Not Answered
6667950995	2018-02-01 11:47:44	2018-02-01 11:48:28	174.237.137.90	43	completed	Not Answered	Not Answered	Not Answered	168195850	weblink	Not Answered	56	Male	Not Answered	No	Not Answered	Not Answered	6 months	6	55.5	FALSE	FALSE	TRUE	FALSE	FALSE	FALSE	FALSE	3	0	No	Not Answered	Not Answered	Not Answered	Not Answered	Not Answered	Not Answered	Not Answered	Not Answered	Not Answered	Not Answered	Not Answered	Not Answered	Not Answered	Not Answered		Not Answered	Not Answered	Not Answered
6718017706	2018-02-25 13:50:38	2018-02-25 13:52:03	68.47.118.181	84	completed	Not Answered	Not Answered	Not Answered	168195850	weblink	Not Answered	56	Male	Not Answered	Yes	2	0	10	120	46	FALSE	FALSE	TRUE	FALSE	FALSE	FALSE	FALSE	3	30	No	Not Answered	Not Answered	Not Answered	Not Answered	Not Answered	Not Answered	Not Answered	Not Answered	Not Answered	Not Answered	Not Answered	Not Answered	Not Answered	Not Answered		Not Answered	Not Answered	Not Answered
6732666948	2018-03-03 12:38:21	2018-03-03 12:39:46	97.84.106.108	85	completed	Not Answered	Not Answered	Not Answered	168195850	weblink	Not Answered	58	Male	Not Answered	Yes	0	3	3/0	3	57.75	FALSE	TRUE	FALSE	FALSE	FALSE	FALSE	FALSE	2	0	No	Not Answered	Not Answered	Not Answered	Not Answered	Not Answered	Not Answered	Not Answered	Not Answered	Not Answered	Not Answered	Not Answered	Not Answered	Not Answered	Not Answered		Not Answered	Not Answered	Not Answered
6439805210	2017-10-09 08:40:52	2017-10-09 08:42:33	Not Answered	101	completed	Not Answered	Not Answered	Not Answered	163067945	weblink	Not Answered	59	Male	Not Answered	No	Not Answered	Not Answered	13 months	13	57.9167	Not Answered	Not Answered	Not Answered	Not Answered	Not Answered	Not Answered	Not Answered		Not Answered	No	Not Answered	Not Answered	Not Answered	Not Answered	Not Answered	Not Answered	Not Answered	Not Answered	Not Answered	Not Answered	Not Answered	Not Answered	Not Answered	Not Answered		Not Answered	Not Answered	Not Answered
6606835308	2017-12-30 11:55:31	2017-12-30 11:58:41	217.112.249.150	189	completed	Not Answered	Not Answered	Not Answered	167935324	weblink	Not Answered	59	Male	Not Answered	Yes	maybe 2	maybe 2	7 years	84	52	Not Answered	Not Answered	Not Answered	Not Answered	Not Answered	Not Answered	Not Answered		Not Answered	No	Not Answered	Not Answered	Not Answered	Not Answered	Not Answered	Not Answered	Not Answered	Not Answered	Not Answered	Not Answered	Not Answered	Not Answered	Not Answered	Not Answered		Not Answered	Not Answered	Not Answered
6619172087	2018-01-09 01:42:47	2018-01-09 01:43:58	121.98.62.232	71	completed	Not Answered	Not Answered	Not Answered	168195844	facebook	Not Answered	59	Male	Not Answered	No	Not Answered	Not Answered	7 months	7	58.4167	FALSE	TRUE	FALSE	FALSE	FALSE	FALSE	FALSE	2	0	No	Not Answered	Not Answered	Not Answered	Not Answered	Not Answered	Not Answered	Not Answered	Not Answered	Not Answered	Not Answered	Not Answered	Not Answered	Not Answered	Not Answered		Not Answered	Not Answered	Not Answered
6620081149	2018-01-09 09:01:47	2018-01-09 09:05:34	50.86.52.18	226	completed	Not Answered	Not Answered	Not Answered	168195844	facebook	Not Answered	59	Male	Not Answered	Yes	2	2	6 years	72	53	FALSE	FALSE	TRUE	FALSE	FALSE	FALSE	FALSE	3	1	Yes	TRUE	FALSE	FALSE	FALSE	TRUE	TRUE	FALSE	FALSE	FALSE	FALSE	TRUE	18	Blue	0	0	No	0 Days	Yes
6599555994	2017-12-22 11:42:39	2017-12-22 11:44:15	24.11.94.242	96	completed	Not Answered	Not Answered	Not Answered	167834611	weblink	Not Answered	60	Male	Not Answered	No	Not Answered	Not Answered	3 years	36	57	Not Answered	Not Answered	Not Answered	Not Answered	Not Answered	Not Answered	Not Answered		Not Answered	No	Not Answered	Not Answered	Not Answered	Not Answered	Not Answered	Not Answered	Not Answered	Not Answered	Not Answered	Not Answered	Not Answered	Not Answered	Not Answered	Not Answered		Not Answered	Not Answered	Not Answered
6432304998	2017-10-04 18:42:23	2017-10-04 18:45:35	Not Answered	192	completed	Not Answered	Not Answered	Not Answered	163067945	weblink	Not Answered	60	Male	Not Answered	No	Not Answered	Not Answered	4 yrs	48	56	Not Answered	Not Answered	Not Answered	Not Answered	Not Answered	Not Answered	Not Answered		Not Answered	No	Not Answered	Not Answered	Not Answered	Not Answered	Not Answered	Not Answered	Not Answered	Not Answered	Not Answered	Not Answered	Not Answered	Not Answered	Not Answered	Not Answered		Not Answered	Not Answered	Not Answered
6607340392	2017-12-31 08:54:56	2017-12-31 08:55:38	69.29.63.130	42	completed	Not Answered	Not Answered	Not Answered	167935324	weblink	Not Answered	61	Female	Not Answered	No	Not Answered	Not Answered	6 years	72	55	Not Answered	Not Answered	Not Answered	Not Answered	Not Answered	Not Answered	Not Answered		Not Answered	No	Not Answered	Not Answered	Not Answered	Not Answered	Not Answered	Not Answered	Not Answered	Not Answered	Not Answered	Not Answered	Not Answered	Not Answered	Not Answered	Not Answered		Not Answered	Not Answered	Not Answered
6719773360	2018-02-26 09:32:00	2018-02-26 09:33:44	168.65.231.225	103	completed	Not Answered	Not Answered	Not Answered	168195850	weblink	Not Answered	61	Male	Not Answered	No	Not Answered	Not Answered	17 years	204	44	FALSE	FALSE	TRUE	FALSE	FALSE	FALSE	FALSE	3	12	No	Not Answered	Not Answered	Not Answered	Not Answered	Not Answered	Not Answered	Not Answered	Not Answered	Not Answered	Not Answered	Not Answered	Not Answered	Not Answered	Not Answered		Not Answered	Not Answered	Not Answered
6432376492	2017-10-04 19:46:56	2017-10-04 19:49:25	Not Answered	149	completed	Not Answered	Not Answered	Not Answered	163067945	weblink	Not Answered	62	Male	Not Answered	Yes	0	2	12 years/2 months	146	49.8333	Not Answered	Not Answered	Not Answered	Not Answered	Not Answered	Not Answered	Not Answered		Not Answered	No	Not Answered	Not Answered	Not Answered	Not Answered	Not Answered	Not Answered	Not Answered	Not Answered	Not Answered	Not Answered	Not Answered	Not Answered	Not Answered	Not Answered		Not Answered	Not Answered	Not Answered
6607249024	2017-12-31 05:33:01	2017-12-31 05:34:57	151.177.6.186	115	completed	Not Answered	Not Answered	Not Answered	167935324	weblink	Not Answered	65	Male	Not Answered	No	Not Answered	Not Answered	21 years	252	44	Not Answered	Not Answered	Not Answered	Not Answered	Not Answered	Not Answered	Not Answered		Not Answered	No	Not Answered	Not Answered	Not Answered	Not Answered	Not Answered	Not Answered	Not Answered	Not Answered	Not Answered	Not Answered	Not Answered	Not Answered	Not Answered	Not Answered		Not Answered	Not Answered	Not Answered
6720578157	2018-02-26 14:36:36	2018-02-26 14:39:22	172.58.83.92	165	completed	Not Answered	Not Answered	Not Answered	168195850	weblink	Not Answered	67	Male	Not Answered	No	Not Answered	Not Answered	12 years	144	55	FALSE	FALSE	FALSE	TRUE	FALSE	FALSE	FALSE	4	50	No	Not Answered	Not Answered	Not Answered	Not Answered	Not Answered	Not Answered	Not Answered	Not Answered	Not Answered	Not Answered	Not Answered	Not Answered	Not Answered	Not Answered		Not Answered	Not Answered	Not Answered
6733069630	2018-03-03 23:17:22	2018-03-03 23:18:42	50.38.35.83	79	completed	Not Answered	Not Answered	Not Answered	168195850	weblink	Not Answered	Not Answered	Male	Not Answered	Yes	Not Answered	Not Answered	Not Answered			FALSE	FALSE	FALSE	TRUE	FALSE	FALSE	FALSE	4	Not Answered	No	Not Answered	Not Answered	Not Answered	Not Answered	Not Answered	Not Answered	Not Answered	Not Answered	Not Answered	Not Answered	Not Answered	Not Answered	Not Answered	Not Answered		Not Answered	Not Answered	Not Answered
6732810186	2018-03-03 15:41:17	2018-03-03 15:41:40	100.40.44.144	22	completed	Not Answered	Not Answered	Not Answered	168195850	weblink	Not Answered	Not Answered	Male	Not Answered	No	Not Answered	Not Answered	Not Answered			FALSE	FALSE	TRUE	FALSE	FALSE	FALSE	FALSE	3	Not Answered	No	Not Answered	Not Answered	Not Answered	Not Answered	Not Answered	Not Answered	Not Answered	Not Answered	Not Answered	Not Answered	Not Answered	Not Answered	Not Answered	Not Answered		Not Answered	Not Answered	Not Answered
6606816145	2017-12-30 11:18:06	2017-12-30 11:18:36	67.233.118.185	30	completed	Not Answered	Not Answered	Not Answered	167935324	weblink	Not Answered	Not Answered	Male	Not Answered	No	Not Answered	Not Answered	15 years	180		Not Answered	Not Answered	Not Answered	Not Answered	Not Answered	Not Answered	Not Answered		Not Answered	No	Not Answered	Not Answered	Not Answered	Not Answered	Not Answered	Not Answered	Not Answered	Not Answered	Not Answered	Not Answered	Not Answered	Not Answered	Not Answered	Not Answered		Not Answered	Not Answered	Not Answered
6600394926	2017-12-23 09:47:31	2017-12-23 09:48:04	74.90.194.182	33	completed	Not Answered	Not Answered	Not Answered	166399646	weblink	Not Answered	Not Answered	Male	Not Answered	No	Not Answered	Not Answered	10yrs	120		Not Answered	Not Answered	Not Answered	Not Answered	Not Answered	Not Answered	Not Answered		Not Answered	No	Not Answered	Not Answered	Not Answered	Not Answered	Not Answered	Not Answered	Not Answered	Not Answered	Not Answered	Not Answered	Not Answered	Not Answered	Not Answered	Not Answered		Not Answered	Not Answered	Not Answered
6618284063	2018-01-08 14:33:26	2018-01-08 14:33:59	5.69.251.157	33	partial	Not Answered	Not Answered	Not Answered	168195844	facebook	Not Answered	Not Answered	Male	Not Answered	No	Not Answered	Not Answered	Not Answered			Not Answered	Not Answered	Not Answered	Not Answered	Not Answered	Not Answered	Not Answered		Not Answered	Not Answered	Not Answered	Not Answered	Not Answered	Not Answered	Not Answered	Not Answered	Not Answered	Not Answered	Not Answered	Not Answered	Not Answered	Not Answered	Not Answered	Not Answered		Not Answered	Not Answered	Not Answered

## Sheet: Sheet1
Possible comparisons and Tables
Table	Demographics of responders Age Gender 18-22 23-29 30-39 40-49 50-59
Analysis	% participants who had a concussion, how many per gender, per age group (averages and standard deviation)	% of participants with one concussion who had a second
Analysis 1	Report of a concussion as a Binary Dependent variable Predictive Factors: Age, gender (odds ratio), # of previous concussions, # of competitions, # of competitions/time training, # of days training/week	Predicitve factor: How long into training did the 1st concussion occur = Age of first concussion - (current age - # months training)
Analysis 2	Report of a 2nd concussion as a binary dependent variable Predicitve factors: Amount of time taken off from first concussion, visiting a health professional, # of competitions/time training, # of days training/week
Analysis 3	# of symptoms as a dependent variable Predicitve Factors: Age (each group and also > 30, <30), gender, # of previous concussions, # days training/week, # of competitions/time training, amount of time asymptomatic
Analysis 4	Amount of time off after a concussion vs Competitor status (# of competition/training time)
Data Processing
# of competitions: 20+ we changed to 20	too many tournaments to count = omitted data
A few days off from concussions = we changed to 4
About 3 years of training = 3 years
3-4 years of training = took the average of the range = 3.5 years
Water Polo	First, not every respondent answered every question. To account for this, null responses were not counted, and all reported percentages were adjusted for the number of responses available for each variable.
